# Supplementary material for: Potential to curb the environmental burdens of American beef consumption using a novel plant-based beef substitute
Source: PLoS One. 2017 Dec 6;12(12):e0189029. doi: 10.1371/journal.pone.0189029 (PMC5718603; doi:10.1371/journal.pone.0189029)
Supplement: S1 Table — Table outlining the development of the baseline MUD, VEG and VGN diets, as well as their PBB substituted counterparts. (XLSX) [file pone.0189029.s001.xlsx]

## Sheet: Diet Overview
S1 Table. Diets used in the assessment.
Supporting information for the article 'Potential to curb the environmental burdens of American beef consumption using a novel plant based beef substitute'
Overview
S1 Spreadsheet outlines the three modeled diets. Consumption data is taken from the United States Department of Agriculture's (USDA) Loss Adjusted Food Availability (LAFA) data for the year 2010 [1]. This data estimates per capita consumption, losses in the home, at retail and during production. Here we include losses at home and from retail, but ignore production losses, since the LAFA numbers d…
References
[1] USDA. Food Availability (Per Capita) Data System [Internet]. 2016 [cited 23 Sep 2016]. Available: http://www.ers.usda.gov/data-products/food-availability-per-capita-data-system/
[2] Heller MC, Keoleian G a. Greenhouse Gas Emission Estimates of U.S. Dietary Choices and Food Loss. J Ind Ecol. 2015;19(3): 391–401. doi:10.1111/jiec.12174
[3] U.S. Department of Agriculture and U.S. Department of Health and Human, Services. Dietary Guidelines for Americans, 2010. 7th Edition. Washington, DC; 2010.
[4] United States Department of Agriculture - Economic Research Service. Food Patterns Equivalents Database [Internet]. 2016. Available: https://www.ars.usda.gov/northeast-area/beltsville-md/beltsville-human-nutrition-research-center/food-surveys-research-group/docs/fped-overview/
[5] Haddad EH, Tanzman JS. What do vegetarians in the United States eat? American Journal of Clinical Nutrition. 2003.
Key Parameters
Cutoff criteria	nutrition	if = 'mass' cutoff is mass based, if 'nutrition' nutritional value is used
Cutoff threshold	0.01
Mass Balance	0.00197225	Difference between original LAFA and cutoff adjusted MUD
Table 1. MUD, VEG and VGN Diets
														Baseline Diets					10% PBB Subsitution				25% PBB Subsitution				50% PBB Subsitution
Food Group: Vegetables		LAFA Data				FPED Data								MUD			VEG	VGN	MUD		VEG	VGN	MUD		VEG	VGN	MUD		VEG	VGN
Component	Nutritional Category	Retail to Consumer Losses	Nonedible losses	Other Losses	Loss Adjusted Availability (lb/a)	cup eq./g (USDA - FPED)	Loss Adjusted Availability (eq/a)	Mass % of sub-group	Nutrition % of sub-group	More than 1% by mass or nutrition of sub-group? 1 = yes, 0 = no	Original % of items above cutoff	Adjusted percentage after cutoff	Cutoff Adjusted Availability (lb/a)	Mass at Producer Gate (kg/a) - no differentiation for beef	Mass at Producer Gate (kg/a) - 30% beef as ground beef	Mass at Producer Gate (kg/a) - 50% of beef as ground beef			Mass at Producer Gate (kg/a) - 30% beef as ground beef	Mass at Producer Gate (kg/a) - 50% of beef as ground beef			Mass at Producer Gate (kg/a) - 30% beef as ground beef	Mass at Producer Gate (kg/a) - 50% of beef as ground beef			Mass at Producer Gate (kg/a) - 30% beef as ground beef	Mass at Producer Gate (kg/a) - 50% of beef as ground beef
Fresh broccoli	Dark Green	11.9542	39	12	2.22601	0.0125	12.5905	0.212403	0.252322	1	0.252322	0.256853	2.26599	2.37662	2.37662	2.37662	3.71506	3.71506	2.37662	2.37662	3.71506	3.71506	2.37662	2.37662	3.71506	3.71506	2.37662	2.37662	3.71506	3.71506
Fresh collard greens	Dark Green	37.4668	43	38	0.0974051	0.0143	0.630268	0.00929429	0.0126309	1	0.0126309	0.0128578	0.0991544	0.377621	0.377621	0.377621	0.590284	0.590284	0.377621	0.377621	0.590284	0.590284	0.377621	0.377621	0.590284	0.590284	0.377621	0.377621	0.590284	0.590284
Fresh escarole	Dark Green	47.6832	14	24	0.0501372	0.01	0.226865	0.00478404	0.00454651	0	0	0	0	0	0	0	0	0	0	0	0	0	0	0	0	0	0	0	0	0
Fresh kale	Dark Green	39.1744	39	38	0.0562555	0.01	0.25455	0.00536784	0.00510133	0	0	0	0	0	0	0	0	0	0	0	0	0	0	0	0	0	0	0	0	0
Fresh leaf lettuce	Dark Green	13.911	20.667	24	5.32093	0.0105	25.2804	0.507718	0.506635	1	0.506635	0.515734	5.41649	5.1451	5.1451	5.1451	8.04264	8.04264	5.1451	5.1451	8.04264	8.04264	5.1451	5.1451	8.04264	8.04264	5.1451	5.1451	8.04264	8.04264
Fresh mustard greens	Dark Green	63.6433	7	38	0.0544138	0.0091	0.224057	0.0051921	0.00449023	0	0	0	0	0	0	0	0	0	0	0	0	0	0	0	0	0	0	0	0	0
Fresh spinach	Dark Green	14.394	28	9	0.797409	0.0143	5.1597	0.0760879	0.103404	1	0.103404	0.105261	0.81173	0.681043	0.681043	0.681043	1.06458	1.06458	0.681043	0.681043	1.06458	1.06458	0.681043	0.681043	1.06458	1.06458	0.681043	0.681043	1.06458	1.06458
Fresh turnip greens	Dark Green	40.9721	30	38	0.0560078	0.0069	0.174866	0.0053442	0.00350441	0	0	0	0	0	0	0	0	0	0	0	0	0	0	0	0	0	0	0	0	0
Frozen broccoli	Dark Green	6	0	12	1.52411	0.0065	4.48267	0.145429	0.0898353	1	0.0898353	0.0914487	1.55148	0.848679	0.848679	0.848679	1.32663	1.32663	0.848679	0.848679	1.32663	1.32663	0.848679	0.848679	1.32663	1.32663	0.848679	0.848679	1.32663	1.32663
Frozen spinach	Dark Green	6	0	34	0.297424	0.0065	0.874778	0.0283799	0.0175311	1	0.0175311	0.0178459	0.302766	0.220822	0.220822	0.220822	0.345182	0.345182	0.220822	0.220822	0.345182	0.345182	0.220822	0.220822	0.345182	0.345182	0.220822	0.220822	0.345182	0.345182
Total Dark Green					10.4801		49.8987			% Accounted	0.982358
Fresh artichokes	Other	19.3056	60	18	0.242283	0.0057	0.624892	0.00584177	0.00395242	0	0	0	0	0	0	0	0	0	0	0	0	0	0	0	0	0	0	0	0	0
Fresh asparagus	Other	9.411	47	18	0.394207	0.0074	1.31997	0.00950488	0.00834876	0	0	0	0	0	0	0	0	0	0	0	0	0	0	0	0	0	0	0	0	0
Fresh green bell pepper*	Other	7.76954	18	39	1.88471	0.0083	7.07831	0.0454429	0.0447701	1	0.0447701	0.0469852	1.97796	2.25674	2.25674	2.25674	2.96896	2.96896	2.25674	2.25674	2.96896	2.96896	2.25674	2.25674	2.96896	2.96896	2.25674	2.25674	2.96896	2.96896
Fresh Brussels sprouts	Other	18.7565	10	12	0.162063	0.0111	0.813981	0.00390757	0.00514841	0	0	0	0	0	0	0	0	0	0	0	0	0	0	0	0	0	0	0	0	0
Fresh cabbage	Other	14.0756	20	24	3.33845	0.0111	16.7678	0.0804947	0.106056	1	0.106056	0.111303	3.50363	3.29474	3.29474	3.29474	4.33454	4.33454	3.29474	3.29474	4.33454	4.33454	3.29474	3.29474	4.33454	4.33454	3.29474	3.29474	4.33454	4.33454
Fresh cauliflower	Other	14.0076	61	9	0.316663	0.0091	1.30391	0.0076352	0.00824718	0	0	0	0	0	0	0	0	0	0	0	0	0	0	0	0	0	0	0	0	0
Fresh celery	Other	5.10302	11	39	2.70515	0.0083	10.1596	0.0652249	0.0642592	1	0.0642592	0.0674386	2.83899	2.70738	2.70738	2.70738	3.56181	3.56181	2.70738	2.70738	3.56181	3.56181	2.70738	2.70738	3.56181	3.56181	2.70738	2.70738	3.56181	3.56181
Fresh cucumbers	Other	6.13012	27	32	2.38341	0.0083	8.95129	0.0574675	0.0566166	1	0.0566166	0.0594179	2.50134	2.94083	2.94083	2.94083	3.86894	3.86894	2.94083	2.94083	3.86894	3.86894	2.94083	2.94083	3.86894	3.86894	2.94083	2.94083	3.86894	3.86894
Fresh eggplant	Other	21.3276	19	26	0.288994	0.0125	1.63458	0.00696805	0.0103387	1	0.0103387	0.0108502	0.303293	0.317165	0.317165	0.317165	0.41726	0.41726	0.317165	0.317165	0.41726	0.41726	0.317165	0.317165	0.41726	0.41726	0.317165	0.317165	0.41726	0.41726
Fresh garlic	Other	7.42258	13	43	0.773282	0.0074	2.58927	0.0186449	0.0163771	1	0.0163771	0.0171874	0.811543	0.901491	0.901491	0.901491	1.186	1.186	0.901491	0.901491	1.186	1.186	0.901491	0.901491	1.186	1.186	0.901491	0.901491	1.186	1.186
Fresh head lettuce	Other	8.7262	16	24	8.11145	0.0091	33.4001	0.195578	0.211255	1	0.211255	0.221707	8.51278	7.03367	7.03367	7.03367	9.25345	9.25345	7.03367	7.03367	9.25345	9.25345	7.03367	7.03367	9.25345	9.25345	7.03367	7.03367	9.25345	9.25345
Fresh mushrooms	Other	12.6996	3	21	1.6227	0.014371	10.552	0.0391256	0.0667409	1	0.0667409	0.070043	1.70299	1.16142	1.16142	1.16142	1.52796	1.52796	1.16142	1.16142	1.52796	1.52796	1.16142	1.16142	1.52796	1.52796	1.16142	1.16142	1.52796	1.52796
Fresh okra	Other	24.418	14	20	0.18082	0.0087	0.711824	0.00435981	0.00450226	0	0	0	0	0	0	0	0	0	0	0	0	0	0	0	0	0	0	0	0	0
Canned olives	Other	6	0	25	1.15147	0.0074	3.85559	0.0277635	0.0243865	1	0.0243865	0.0255931	1.20844	0.775609	0.775609	0.775609	1.02039	1.02039	0.775609	0.775609	1.02039	1.02039	0.775609	0.775609	1.02039	1.02039	0.775609	0.775609	1.02039	1.02039
Fresh onions	Other	9.75678	10	43	7.80752	0.0063	22.2567	0.18825	0.140773	1	0.140773	0.147738	8.19382	8.74141	8.74141	8.74141	11.5001	11.5001	8.74141	8.74141	11.5001	11.5001	8.74141	8.74141	11.5001	11.5001	8.74141	8.74141	11.5001	11.5001
Fresh radishes	Other	21.0213	10	47	0.163457	0.008	0.591699	0.00394117	0.00374248	0	0	0	0	0	0	0	0	0	0	0	0	0	0	0	0	0	0	0	0	0
Fresh snap beans	Other	18.5623	12	24	0.919239	0.0091	3.7851	0.0221641	0.0239407	1	0.0239407	0.0251252	0.964721	0.837537	0.837537	0.837537	1.10186	1.10186	0.837537	0.837537	1.10186	1.10186	0.837537	0.837537	1.10186	1.10186	0.837537	0.837537	1.10186	1.10186
Fresh squash	Other	12.4697	17	25	1.97115	0.0087	7.75973	0.0475272	0.0490801	1	0.0490801	0.0515084	2.06868	1.8438	1.8438	1.8438	2.42569	2.42569	1.8438	1.8438	2.42569	2.42569	1.8438	1.8438	2.42569	2.42569	1.8438	1.8438	2.42569	2.42569
Canned asparagus	Other	6	0	2	0.0809802	0.0056	0.205199	0.00195255	0.00129788	0	0	0	0	0	0	0	0	0	0	0	0	0	0	0	0	0	0	0	0	0
Canned snap beans	Other	6	0	24	1.57391	0.0074	5.27011	0.0379492	0.0333333	1	0.0333333	0.0349825	1.65178	1.04621	1.04621	1.04621	1.37639	1.37639	1.04621	1.04621	1.37639	1.37639	1.04621	1.04621	1.37639	1.37639	1.04621	1.04621	1.37639	1.37639
Canned cabbage	Other	6	0	16	0.346663	0.0067	1.05097	0.00835852	0.00664734	0	0	0	0	0	0	0	0	0	0	0	0	0	0	0	0	0	0	0	0	0
Canned cucumbers	Other	6	0	3	1.36514	0.0065	4.01511	0.0329154	0.0253954	1	0.0253954	0.0266519	1.43268	0.71098	0.71098	0.71098	0.935361	0.935361	0.71098	0.71098	0.935361	0.935361	0.71098	0.71098	0.935361	0.935361	0.71098	0.71098	0.935361	0.935361
Canned mushrooms	Other	6	0	9	0.700919	0.0065	2.06153	0.0169001	0.0130391	1	0.0130391	0.0136842	0.735599	0.389116	0.389116	0.389116	0.511919	0.511919	0.389116	0.389116	0.511919	0.511919	0.389116	0.389116	0.511919	0.511919	0.389116	0.389116	0.511919	0.511919
Frozen asparagus	Other	6	0	26	0.0392029	0.0056	0.0993376	0.000945237	0.000628308	0	0	0	0	0	0	0	0	0	0	0	0	0	0	0	0	0	0	0	0	0
Frozen snap beans	Other	6	0	24	1.19735	0.0074	4.00923	0.0288698	0.0253583	1	0.0253583	0.0266129	1.25659	0.795905	0.795905	0.795905	1.04709	1.04709	0.795905	0.795905	1.04709	1.04709	0.795905	0.795905	1.04709	1.04709	0.795905	0.795905	1.04709	1.04709
Frozen cauliflower	Other	6	0	27	0.177779	0.0091	0.732031	0.0042865	0.00463007	0	0	0	0	0	0	0	0	0	0	0	0	0	0	0	0	0	0	0	0	0
Dehydrated onions	Other	6	0	4	0.132737	0.0333	2.00006	0.00320048	0.0126504	1	0.0126504	0.0132763	0.139305	0.0698512	0.0698512	0.0698512	0.0918958	0.0918958	0.0698512	0.0698512	0.0918958	0.0918958	0.0698512	0.0698512	0.0918958	0.0918958	0.0698512	0.0698512	0.0918958	0.0918958
Fresh avocados	Other	9.32329	26	32	1.44247	0.0069	4.50363	0.0347799	0.0284853	1	0.0284853	0.0298947	1.51384	1.79863	1.79863	1.79863	2.36627	2.36627	1.79863	1.79863	2.36627	2.36627	1.79863	1.79863	2.36627	2.36627	1.79863	1.79863	2.36627	2.36627
Total Other					41.4742		158.103			% Accounted	0.952855
Fresh red bell pepper*	Red and Orange	7.76954	18	39	1.88471	0.0083	7.07831	0.0418766	0.0628926	1	0.0628926	0.0629695	1.88701	2.15298	2.15298	2.15298	5.47111	5.47111	2.15298	2.15298	5.47111	5.47111	2.15298	2.15298	5.47111	5.47111	2.15298	2.15298	5.47111	5.47111
Fresh carrots	Red and Orange	5.13978	11	34	3.92593	0.008	14.2115	0.0872307	0.126273	1	0.126273	0.126427	3.93073	3.40905	3.40905	3.40905	8.66303	8.66303	3.40905	3.40905	8.66303	8.66303	3.40905	3.40905	8.66303	8.66303	3.40905	3.40905	8.66303	8.66303
Fresh pumpkin	Red and Orange	11.2356	30	69	0.0349148	0.0087	0.137447	0.000775776	0.00122125	0	0	0	0	0	0	0	0	0	0	0	0	0	0	0	0	0	0	0	0	0
Fresh tomatoes	Red and Orange	13.1821	9	7	12.7403	0.0059	34.0125	0.283078	0.30221	1	0.30221	0.302579	12.7558	7.91459	7.91459	7.91459	20.1124	20.1124	7.91459	7.91459	20.1124	20.1124	7.91459	7.91459	20.1124	20.1124	7.91459	7.91459	20.1124	20.1124
Canned carrots	Red and Orange	6	0	31	0.364812	0.0069	1.139	0.0081058	0.0101203	1	0.0101203	0.0101327	0.365258	0.254818	0.254818	0.254818	0.647539	0.647539	0.254818	0.254818	0.647539	0.647539	0.254818	0.254818	0.647539	0.647539	0.254818	0.254818	0.647539	0.647539
Canned chile peppers	Red and Orange	6	0	4	4.33536	0.0074	14.5166	0.0963279	0.128983	1	0.128983	0.129141	4.34066	2.17653	2.17653	2.17653	5.53095	5.53095	2.17653	2.17653	5.53095	5.53095	2.17653	2.17653	5.53095	5.53095	2.17653	2.17653	5.53095	5.53095
Canned tomatoes	Red and Orange	6	0	28	19.7181	0.0041	36.5811	0.43812	0.325032	1	0.325032	0.32543	19.7422	13.1991	13.1991	13.1991	33.5413	33.5413	13.1991	13.1991	33.5413	33.5413	13.1991	13.1991	33.5413	33.5413	13.1991	13.1991	33.5413	33.5413
Other canned vegetables	Red and Orange	6	0	16	1.5015	0.0045	3.05735	0.033362	0.0271653	1	0.0271653	0.0271985	1.50333	0.861501	0.861501	0.861501	2.18923	2.18923	0.861501	0.861501	2.18923	2.18923	0.861501	0.861501	2.18923	2.18923	0.861501	0.861501	2.18923	2.18923
Frozen carrots	Red and Orange	6	0	34	0.500634	0.008	1.81225	0.0111237	0.0161023	1	0.0161023	0.016122	0.501246	0.365584	0.365584	0.365584	0.929015	0.929015	0.365584	0.365584	0.929015	0.929015	0.365584	0.365584	0.929015	0.929015	0.365584	0.365584	0.929015	0.929015
Total Red and Orange					45.0062		112.546			% Accounted	0.998779
Fresh sweet corn	Starchy	0.611543	64	32	0.338253	0.0067	1.02547	0.00559759	0.00499413	0	0	0	0	0	0	0	0	0	0	0	0	0	0	0	0	0	0	0	0	0
Fresh potatoes	Starchy	6.49919	10	16	24.4517	0.0067	74.1296	0.40464	0.361017	1	0.361017	0.369636	25.0355	16.3726	16.3726	16.3726	20.7313	20.7313	16.3726	16.3726	20.7313	20.7313	16.3726	16.3726	20.7313	20.7313	16.3726	16.3726	20.7313	20.7313
Fresh sweetpotatoes	Starchy	14.1804	28	44	1.45396	0.0071	4.67109	0.0240609	0.0227486	1	0.0227486	0.0232917	1.48867	2.80326	2.80326	2.80326	3.54954	3.54954	2.80326	2.80326	3.54954	3.54954	2.80326	2.80326	3.54954	3.54954	2.80326	2.80326	3.54954	3.54954
Canned sweet corn	Starchy	6	0	7	4.37379	0.0061	12.0725	0.0723798	0.0587938	1	0.0587938	0.0601975	4.47822	2.31794	2.31794	2.31794	2.93502	2.93502	2.31794	2.31794	2.93502	2.93502	2.31794	2.31794	2.93502	2.93502	2.31794	2.31794	2.93502	2.93502
Canned green peas	Starchy	6	0	24	0.537237	0.0069	1.67735	0.00889048	0.0081688	0	0	0	0	0	0	0	0	0	0	0	0	0	0	0	0	0	0	0	0	0
Canned potatoes	Starchy	6	0	28	0.348163	0.0067	1.05552	0.00576159	0.00514045	0	0	0	0	0	0	0	0	0	0	0	0	0	0	0	0	0	0	0	0	0
Frozen sweet corn	Starchy	6	0	36	1.38995	0.0067	4.21386	0.0230016	0.0205218	1	0.0205218	0.0210118	1.42313	1.0704	1.0704	1.0704	1.35536	1.35536	1.0704	1.0704	1.35536	1.35536	1.0704	1.0704	1.35536	1.35536	1.0704	1.0704	1.35536	1.35536
Frozen green peas	Starchy	6	0	24	0.988918	0.0069	3.08757	0.0163651	0.0150367	1	0.0150367	0.0153957	1.01253	0.641319	0.641319	0.641319	0.81205	0.81205	0.641319	0.641319	0.81205	0.81205	0.641319	0.641319	0.81205	0.81205	0.641319	0.641319	0.81205	0.81205
Frozen lima beans	Starchy	6	0	27	0.256625	0.0065	0.754779	0.00424677	0.00367583	0	0	0	0	0	0	0	0	0	0	0	0	0	0	0	0	0	0	0	0	0
Frozen potatoes	Starchy	6	0	16	19.8204	0.0065	58.2953	0.327998	0.283902	1	0.283902	0.290681	20.2936	11.6295	11.6295	11.6295	14.7255	14.7255	11.6295	11.6295	14.7255	14.7255	11.6295	11.6295	14.7255	14.7255	11.6295	11.6295	14.7255	14.7255
Misc frozen vegetables	Starchy	6	0	26	1.576	0.0033	2.3533	0.0260805	0.0114608	1	0.0114608	0.0117344	1.61363	1.04967	1.04967	1.04967	1.32911	1.32911	1.04967	1.04967	1.32911	1.32911	1.04967	1.04967	1.32911	1.32911	1.04967	1.04967	1.32911	1.32911
Dehydrated potatoes	Starchy	6	0	4	1.41622	0.0233	14.9312	0.0234363	0.072716	1	0.072716	0.0744521	1.45003	0.727087	0.727087	0.727087	0.920651	0.920651	0.727087	0.727087	0.920651	0.920651	0.727087	0.727087	0.920651	0.920651	0.727087	0.727087	0.920651	0.920651
Potato chips	Starchy	6	0	4	3.38358	0.0175	26.7931	0.0559933	0.130484	1	0.130484	0.1336	3.46437	1.73713	1.73713	1.73713	2.19959	2.19959	1.73713	1.73713	2.19959	2.19959	1.73713	1.73713	2.19959	2.19959	1.73713	1.73713	2.19959	2.19959
Dry lima beans	Starchy	6	0	10	0.0935183	0.0065	0.275054	0.00154759	0.00133953	0	0	0	0	0	0	0	0	0	0	0	0	0	0	0	0	0	0	0	0	0
Total Starchy					60.4283		205.336			% Accounted	0.976681
* Red and green bell peppers are not differentiated in the LAFA data so the total bell pepper consumption was split between the two and equivalent wastage rates were assumed
Fresh bell peppers*		7.76954	18	39	3.76941
Food Group: Fruits		LAFA Data				FPED Data
Component	Nutritional Category	Retail to Consumer Losses	Nonedible losses	Other Losses	Loss Adjusted Availability (lb/a)	cup eq./g (USDA - FPED)	Loss Adjusted Availability (eq/a)	Mass % of sub-group	Nutrition % of sub-group	More than 1% by mass of sub-group? 1 = yes, 0 = no	Original % of items above cutoff	Adjusted percentage after cutoff	Cutoff Adjusted Availability (lb/a)	Mass at Producer Gate (kg/a) - no differentiation for beef	Mass at Producer Gate (kg/a) - 30% beef as ground beef	Mass at Producer Gate (kg/a) - 50% of beef as ground beef
Fresh oranges	Citrus	11.5697	27	36	3.07318	0.0054	7.50912	0.0276234	0.0270862	1	0.0270862	0.0310985	3.5284	4.87958	4.87958	4.87958	12.8137	12.8137	4.87958	4.87958	12.8137	12.8137	4.87958	4.87958	12.8137	12.8137	4.87958	4.87958	12.8137	12.8137
Fresh tangerines	Citrus	20.4377	26	52	0.627038	0.0054	1.53213	0.00563616	0.00552657	0	0	0	0	0	0	0	0	0	0	0	0	0	0	0	0	0	0	0	0	0
Fresh grapefruit	Citrus	12.8367	50	20	0.700932	0.0048	1.52239	0.00630036	0.00549142	0	0	0	0	0	0	0	0	0	0	0	0	0	0	0	0	0	0	0	0	0
Fresh lemons	Citrus	6.96307	47	44	0.224182	0.0048	0.48691	0.00201507	0.00175634	0	0	0	0	0	0	0	0	0	0	0	0	0	0	0	0	0	0	0	0	0
Fresh limes	Citrus	8.31746	16	44	0.895646	0.0048	1.94529	0.00805055	0.0070169	0	0	0	0	0	0	0	0	0	0	0	0	0	0	0	0	0	0	0	0	0
Fresh blueberries	Citrus	5.24677	5	8	0.849368	0.0069	2.65187	0.00763458	0.0095656	0	0	0	0	0	0	0	0	0	0	0	0	0	0	0	0	0	0	0	0	0
Fresh cranberries	Citrus	5.972	2	26	0.0387215	0.0069	0.120895	0.00034805	0.000436083	0	0	0	0	0	0	0	0	0	0	0	0	0	0	0	0	0	0	0	0	0
Fresh honeydew	Citrus	22.7609	54	43	0.0355749	0.0059	0.0949737	0.000319767	0.000342581	0	0	0	0	0	0	0	0	0	0	0	0	0	0	0	0	0	0	0	0	0
Fresh kiwi	Citrus	12.6555	14	45	0.161454	0.0057	0.416419	0.00145123	0.00150207	0	0	0	0	0	0	0	0	0	0	0	0	0	0	0	0	0	0	0	0	0
Fresh raspberries	Citrus	9.75398	4	20	0.128641	0.0069	0.40164	0.0011563	0.00144876	0	0	0	0	0	0	0	0	0	0	0	0	0	0	0	0	0	0	0	0	0
Fresh strawberries	Citrus	9.75398	6	35	3.53956	0.0069	11.0511	0.0318155	0.0398627	1	0.0398627	0.0457674	4.06387	3.45356	3.45356	3.45356	9.06898	9.06898	3.45356	3.45356	9.06898	9.06898	3.45356	3.45356	9.06898	9.06898	3.45356	3.45356	9.06898	9.06898
Fresh watermelon	Citrus	16.7773	48	13	4.58701	0.0067	13.9063	0.0412305	0.0501617	1	0.0501617	0.057592	5.26647	7.34211	7.34211	7.34211	19.2802	19.2802	7.34211	7.34211	19.2802	19.2802	7.34211	7.34211	19.2802	19.2802	7.34211	7.34211	19.2802	19.2802
Frozen blackberries	Citrus	6	0	40	0.0489138	0.0067	0.148291	0.000439664	0.000534901	0	0	0	0	0	0	0	0	0	0	0	0	0	0	0	0	0	0	0	0	0
Frozen raspberries	Citrus	6	0	24	0.261525	0.0061	0.721856	0.00235073	0.00260382	0	0	0	0	0	0	0	0	0	0	0	0	0	0	0	0	0	0	0	0	0
Frozen strawberries	Citrus	6	0	24	0.308541	0.0067	0.935395	0.00277333	0.00337407	0	0	0	0	0	0	0	0	0	0	0	0	0	0	0	0	0	0	0	0	0
Frozen other berries	Citrus	6	0	30	0.0402602	0.0067	0.122056	0.000361881	0.000440269	0	0	0	0	0	0	0	0	0	0	0	0	0	0	0	0	0	0	0	0	0
Orange juice	Juice	6	0	10	26.8251	0.004	48.5522	0.241118	0.175133	1	0.175133	0.201075	30.7986	16.4728	16.4728	16.4728	43.2573	43.2573	16.4728	16.4728	43.2573	43.2573	16.4728	16.4728	43.2573	43.2573	16.4728	16.4728	43.2573	43.2573
Grapefruit juice	Juice	6	0	10	1.94241	0.0048	4.2188	0.0174594	0.0152177	1	0.0152177	0.0174718	2.23013	1.1928	1.1928	1.1928	3.13227	3.13227	1.1928	1.1928	3.13227	3.13227	1.1928	1.1928	3.13227	3.13227	1.1928	1.1928	3.13227	3.13227
Lemon juice	Juice	6	0	10	1.12553	0.004	2.03717	0.0101169	0.00734829	0	0	0	0	0	0	0	0	0	0	0	0	0	0	0	0	0	0	0	0	0
Lime juice	Juice	6	0	10	0.267993	0.004	0.485056	0.00240887	0.00174965	0	0	0	0	0	0	0	0	0	0	0	0	0	0	0	0	0	0	0	0	0
Apple juice	Juice	6	0	10	16.4753	0.004	29.8195	0.148089	0.107562	1	0.107562	0.123495	18.9157	10.1172	10.1172	10.1172	26.5676	26.5676	10.1172	10.1172	26.5676	26.5676	10.1172	10.1172	26.5676	26.5676	10.1172	10.1172	26.5676	26.5676
Cranberry juice	Juice	6	0	10	1.74259	0.004	3.15402	0.0156634	0.0113769	1	0.0113769	0.0130621	2.00072	1.0701	1.0701	1.0701	2.81006	2.81006	1.0701	1.0701	2.81006	2.81006	1.0701	1.0701	2.81006	2.81006	1.0701	1.0701	2.81006	2.81006
Grape juice	Juice	6	0	10	2.80303	0.004	5.07336	0.0251952	0.0183002	1	0.0183002	0.021011	3.21824	1.7213	1.7213	1.7213	4.52009	4.52009	1.7213	1.7213	4.52009	4.52009	1.7213	1.7213	4.52009	4.52009	1.7213	1.7213	4.52009	4.52009
Pineapple juice	Juice	6	0	10	1.59561	0.004	2.88798	0.0143422	0.0104173	1	0.0104173	0.0119604	1.83196	0.979838	0.979838	0.979838	2.57303	2.57303	0.979838	0.979838	2.57303	2.57303	0.979838	0.979838	2.57303	2.57303	0.979838	0.979838	2.57303	2.57303
Prune juice	Juice	6	0	32	0.195576	0.004	0.353983	0.00175794	0.00127686	0	0	0	0	0	0	0	0	0	0	0	0	0	0	0	0	0	0	0	0	0
Fresh apples	Other	8.61998	10	20	9.45335	0.0091	38.9256	0.0849719	0.140409	1	0.140409	0.161207	10.8537	7.67776	7.67776	7.67776	20.1616	20.1616	7.67776	7.67776	20.1616	20.1616	7.67776	7.67776	20.1616	20.1616	7.67776	7.67776	20.1616	20.1616
Fresh apricots	Other	35.0576	7	10	0.0604772	0.0061	0.166928	0.000543602	0.000602128	0	0	0	0	0	0	0	0	0	0	0	0	0	0	0	0	0	0	0	0	0
Fresh bananas	Other	7.96625	36	20	10.3722	0.0067	31.445	0.0932307	0.113426	1	0.113426	0.130227	11.9086	13.3066	13.3066	13.3066	34.9429	34.9429	13.3066	13.3066	34.9429	34.9429	13.3066	13.3066	34.9429	34.9429	13.3066	13.3066	34.9429	34.9429
Fresh cantaloup	Other	12.199	49	43	0.551586	0.0059	1.47256	0.00495796	0.00531169	0	0	0	0	0	0	0	0	0	0	0	0	0	0	0	0	0	0	0	0	0
Fresh cherries	Other	3.87213	9	51	0.462061	0.0065	1.359	0.00415326	0.00490208	0	0	0	0	0	0	0	0	0	0	0	0	0	0	0	0	0	0	0	0	0
Fresh grapes	Other	7.58452	4	33	4.22887	0.0111	21.24	0.0380114	0.0766153	1	0.0766153	0.0879641	4.85529	3.77344	3.77344	3.77344	9.90897	9.90897	3.77344	3.77344	9.90897	9.90897	3.77344	3.77344	9.90897	9.90897	3.77344	3.77344	9.90897	9.90897
Fresh mangoes	Other	14.4652	31	13	1.01755	0.0061	2.80862	0.0091463	0.010131	1	0.010131	0.0116317	1.16828	1.10363	1.10363	1.10363	2.8981	2.8981	1.10363	1.10363	2.8981	2.8981	1.10363	1.10363	2.8981	2.8981	1.10363	1.10363	2.8981	2.8981
Fresh papaya	Other	54.8907	33	20	0.234895	0.0071	0.75464	0.00211136	0.00272207	0	0	0	0	0	0	0	0	0	0	0	0	0	0	0	0	0	0	0	0	0
Fresh peaches	Other	11.9105	7	42	2.01978	0.0065	5.94052	0.0181548	0.0214281	1	0.0214281	0.0246022	2.31896	2.33564	2.33564	2.33564	6.13335	6.13335	2.33564	2.33564	6.13335	6.13335	2.33564	2.33564	6.13335	6.13335	2.33564	2.33564	6.13335	6.13335
Fresh pears	Other	17.5789	10	20	1.60334	0.0061	4.42552	0.0144117	0.0159633	1	0.0159633	0.0183279	1.84084	1.44374	1.44374	1.44374	3.79122	3.79122	1.44374	1.44374	3.79122	3.79122	1.44374	1.44374	3.79122	3.79122	1.44374	1.44374	3.79122	3.79122
Fresh pineapple	Other	14.6291	49	37	0.646887	0.0061	1.78553	0.00581457	0.00644059	0	0	0	0	0	0	0	0	0	0	0	0	0	0	0	0	0	0	0	0	0
Fresh plums	Other	17.3166	6	27	0.410205	0.0061	1.13224	0.00368714	0.00408412	0	0	0	0	0	0	0	0	0	0	0	0	0	0	0	0	0	0	0	0	0
Canned apples	Other	6	0	8	2.77068	0.0041	5.14017	0.0249044	0.0185412	1	0.0185412	0.0212876	3.18109	1.66444	1.66444	1.66444	4.37078	4.37078	1.66444	1.66444	4.37078	4.37078	1.66444	1.66444	4.37078	4.37078	1.66444	1.66444	4.37078	4.37078
Canned apricots	Other	6	0	27	0.0606946	0.0026	0.0714054	0.000545556	0.000257567	0	0	0	0	0	0	0	0	0	0	0	0	0	0	0	0	0	0	0	0	0
Canned sweet cherries	Other	6	0	32	0.000368052	0.0026	0.000433002	3.30825e-06	1.56189e-06	0	0	0	0	0	0	0	0	0	0	0	0	0	0	0	0	0	0	0	0	0
Canned tart cherries	Other	6	0	32	0.0495851	0.0026	0.0583355	0.000445698	0.000210423	0	0	0	0	0	0	0	0	0	0	0	0	0	0	0	0	0	0	0	0	0
Canned peaches	Other	6	0	9	2.17132	0.0026	2.55449	0.019517	0.00921435	0	0	0	0	0	0	0	0	0	0	0	0	0	0	0	0	0	0	0	0	0
Canned pears	Other	6	0	9	1.67465	0.0026	1.97018	0.0150527	0.00710666	0	0	0	0	0	0	0	0	0	0	0	0	0	0	0	0	0	0	0	0	0
Canned pineapple	Other	6	0	9	1.92754	0.0026	2.2677	0.0173258	0.00817984	0	0	0	0	0	0	0	0	0	0	0	0	0	0	0	0	0	0	0	0	0
Canned plums	Other	6	0	26	0.00596774	0.0026	0.00702087	5.36413e-05	2.53251e-05	0	0	0	0	0	0	0	0	0	0	0	0	0	0	0	0	0	0	0	0	0
Frozen blueberries	Other	6	0	29	0.384227	0.0067	1.16485	0.00345365	0.00420175	0	0	0	0	0	0	0	0	0	0	0	0	0	0	0	0	0	0	0	0	0
Frozen sweet cherries	Other	6	0	29	0.104428	0.0065	0.307141	0.000938655	0.00110789	0	0	0	0	0	0	0	0	0	0	0	0	0	0	0	0	0	0	0	0	0
Frozen tart cherries	Other	6	0	29	0.346094	0.0065	1.01792	0.00311088	0.00367176	0	0	0	0	0	0	0	0	0	0	0	0	0	0	0	0	0	0	0	0	0
Frozen apples	Other	6	0	35	0.20939	0.004	0.378986	0.00188211	0.00136705	0	0	0	0	0	0	0	0	0	0	0	0	0	0	0	0	0	0	0	0	0
Frozen apricots	Other	6	0	35	0.0229289	0.004	0.0415003	0.000206098	0.000149696	0	0	0	0	0	0	0	0	0	0	0	0	0	0	0	0	0	0	0	0	0
Frozen peaches	Other	6	0	35	0.321534	0.0057	0.829295	0.00289012	0.00299136	0	0	0	0	0	0	0	0	0	0	0	0	0	0	0	0	0	0	0	0	0
Frozen plums	Other	6	0	10	0.00211264	0.0057	0.00544889	1.89896e-05	1.96548e-05	0	0	0	0	0	0	0	0	0	0	0	0	0	0	0	0	0	0	0	0	0
Dried apples	Other	6	0	11	0.0685921	0.0221	0.685921	0.000616543	0.00247419	0	0	0	0	0	0	0	0	0	0	0	0	0	0	0	0	0	0	0	0	0
Dried apricots	Other	6	0	11	0.0859863	0.0154	0.599181	0.000772892	0.00216131	0	0	0	0	0	0	0	0	0	0	0	0	0	0	0	0	0	0	0	0	0
Dried dates	Other	6	10	25	0.181616	0.0133	1.09298	0.00163246	0.0039425	0	0	0	0	0	0	0	0	0	0	0	0	0	0	0	0	0	0	0	0	0
Dried figs	Other	6	0	25	0.0517005	0.0039	0.0912362	0.000464712	0.000329099	0	0	0	0	0	0	0	0	0	0	0	0	0	0	0	0	0	0	0	0	0
Dried peaches	Other	6	0	11	0.0517716	0.0125	0.292826	0.000465351	0.00105625	0	0	0	0	0	0	0	0	0	0	0	0	0	0	0	0	0	0	0	0	0
Dried plums	Other	6	0	11	0.315231	0.0118	1.68313	0.00283347	0.00607125	0	0	0	0	0	0	0	0	0	0	0	0	0	0	0	0	0	0	0	0	0
Raisins	Other	6	0	26	0.891457	0.0133	5.36488	0.0080129	0.0193517	1	0.0193517	0.0222182	1.02351	0.665792	0.665792	0.665792	1.74836	1.74836	0.665792	0.665792	1.74836	1.74836	0.665792	0.665792	1.74836	1.74836	0.665792	0.665792	1.74836	1.74836
Total Fruits					111.253		277.23			% Accounted	0.870984
Food Group: Grains		LAFA Data				FPED Data
Component	Nutritional Category	Retail to Consumer Losses	Nonedible losses	Other Losses	Loss Adjusted Availability (lb/a)	oz eq./g (USDA - FPED)	Loss Adjusted Availability (eq/a)	Mass % of sub-group	Nutrition % of sub-group	More than 1% by mass of sub-group? 1 = yes, 0 = no	Original % of items above cutoff	Adjusted percentage after cutoff	Cutoff Adjusted Availability (lb/a)	Mass at Producer Gate (kg/a) - no differentiation for beef	Mass at Producer Gate (kg/a) - 30% beef as ground beef	Mass at Producer Gate (kg/a) - 50% of beef as ground beef
White and whole wheat flour	General	12	0	20	86.5061	0.0625	2446.44	0.64559	0.694684	1	0.694684	0.698745	87.0118	55.9259	55.9259	55.9259	34.6832	34.6832	55.9259	55.9259	34.6832	34.6832	55.9259	55.9259	34.6832	34.6832	55.9259	55.9259	34.6832	34.6832
Rye flour	General	12	0	20	0.337008	0.0625	9.53078	0.00251507	0.00270633	0	0	0	0	0	0	0	0	0	0	0	0	0	0	0	0	0	0	0	0	0
Rice	General	12	0	33	12.0442	0.0353	192.38	0.0898848	0.0546276	1	0.0546276	0.0549469	12.1146	9.29733	9.29733	9.29733	5.76586	5.76586	9.29733	9.29733	5.76586	5.76586	9.29733	9.29733	5.76586	5.76586	9.29733	9.29733	5.76586	5.76586
Corn flour and meal	General	12	0	20	13.5872	0.0625	384.253	0.1014	0.109112	1	0.109112	0.109749	13.6666	8.78408	8.78408	8.78408	5.44756	5.44756	8.78408	8.78408	5.44756	5.44756	8.78408	8.78408	5.44756	5.44756	8.78408	8.78408	5.44756	5.44756
Corn hominy and grits	General	12	0	20	6.5472	0.0353	104.577	0.0488614	0.0296955	1	0.0296955	0.0298691	6.58547	4.23274	4.23274	4.23274	2.62499	2.62499	4.23274	4.23274	2.62499	2.62499	4.23274	4.23274	2.62499	2.62499	4.23274	4.23274	2.62499	2.62499
Corn starch	General	12	0	20	3.168	0.0353	50.602	0.0236426	0.0143688	1	0.0143688	0.0144528	3.18652	2.0481	2.0481	2.0481	1.27016	1.27016	2.0481	2.0481	1.27016	1.27016	2.0481	2.0481	1.27016	1.27016	2.0481	2.0481	1.27016	1.27016
Barley products	General	12	20	14	0.386717	0.0625	10.9366	0.00288605	0.00310552	0	0	0	0	0	0	0	0	0	0	0	0	0	0	0	0	0	0	0	0	0
Oat products	General	12	20	14	3.00506	0.0625	84.9847	0.0224266	0.024132	1	0.024132	0.0242731	3.02263	2.35486	2.35486	2.35486	1.4604	1.4604	2.35486	2.35486	1.4604	1.4604	2.35486	2.35486	1.4604	1.4604	2.35486	2.35486	1.4604	1.4604
Durum flour	General	12	0	20	8.414	0.0625	237.952	0.0627931	0.0675683	1	0.0675683	0.0679633	8.46318	5.43962	5.43962	5.43962	3.37345	3.37345	5.43962	5.43962	3.37345	3.37345	5.43962	5.43962	3.37345	3.37345	5.43962	5.43962	3.37345	3.37345
Total Grains					133.995		3521.66			% Accounted	0.994188
Food Group: Dairy		LAFA Data				USDA FPED
Component	Nutritional Category	Retail to Consumer Losses	Nonedible losses	Other Losses	Loss Adjusted Availability (lb/a)	cup eq./g (USDA - FPED)	Loss Adjusted Availability (eq/a)	Mass % of sub-group	Nutrition % of sub-group	More than 1% by mass of sub-group? 1 = yes, 0 = no	Original % of items above cutoff	Adjusted percentage after cutoff	Cutoff Adjusted Availability (lb/a)	Mass at Producer Gate (kg/a) - no differentiation for beef	Mass at Producer Gate (kg/a) - 30% beef as ground beef	Mass at Producer Gate (kg/a) - 50% of beef as ground beef
Cheddar cheese	Cheese	6	0	11	8.38663	0.0235	89.1791	0.0400412	0.149664	1	0.149664	0.159777	8.95334	4.84256	4.84256	4.84256	8.87467	0	4.84256	4.84256	8.87467	0	4.84256	4.84256	8.87467	0	4.84256	4.84256	8.87467	0
Other American cheese	Cheese	6	0	28	2.23206	0.0235	23.7346	0.0106568	0.0398325	1	0.0398325	0.042524	2.38289	1.59313	1.59313	1.59313	2.91964	0	1.59313	1.59313	2.91964	0	1.59313	1.59313	2.91964	0	1.59313	1.59313	2.91964	0
Provolone cheese	Cheese	6	0	14	0.890585	0.0235	9.47002	0.00425202	0.015893	1	0.015893	0.0169669	0.950763	0.532174	0.532174	0.532174	0.975285	0	0.532174	0.532174	0.975285	0	0.532174	0.532174	0.975285	0	0.532174	0.532174	0.975285	0
Romano cheese	Cheese	6	0	8	0.171792	0.0353	2.744	0.000820205	0.00460511	0	0	0	0	0	0	0	0	0	0	0	0	0	0	0	0	0	0	0	0	0
Parmesan cheese	Cheese	6	0	8	0.679564	0.0353	10.8546	0.00324452	0.0182166	1	0.0182166	0.0194476	0.725484	0.379594	0.379594	0.379594	0.695661	0	0.379594	0.379594	0.695661	0	0.379594	0.379594	0.695661	0	0.379594	0.379594	0.695661	0
Mozarella cheese	Cheese	6	0	31	6.97609	0.0235	74.1801	0.0333067	0.124492	1	0.124492	0.132905	7.44748	5.19565	5.19565	5.19565	9.52177	0	5.19565	5.19565	9.52177	0	5.19565	5.19565	9.52177	0	5.19565	5.19565	9.52177	0
Ricotta cheese	Cheese	6	0	12	0.668165	0.0071	2.14659	0.0031901	0.00360251	0	0	0	0	0	0	0	0	0	0	0	0	0	0	0	0	0	0	0	0	0
Other Italian cheese	Cheese	6	0	16	0.128582	0.0071	0.41309	0.000613901	0.000693266	0	0	0	0	0	0	0	0	0	0	0	0	0	0	0	0	0	0	0	0	0
Swiss cheese	Cheese	6	0	50	0.552885	0.0235	5.87909	0.0026397	0.00986655	0	0	0	0	0	0	0	0	0	0	0	0	0	0	0	0	0	0	0	0	0
Brick cheese	Cheese	6	0	40	0.0116914	0.0235	0.124321	5.58198e-05	0.000208641	0	0	0	0	0	0	0	0	0	0	0	0	0	0	0	0	0	0	0	0	0
Muenster cheese	Cheese	6	0	35	0.222202	0.0235	2.36278	0.00106088	0.00396532	0	0	0	0	0	0	0	0	0	0	0	0	0	0	0	0	0	0	0	0	0
Blue cheese	Cheese	6	0	43	0.160932	0.0176	1.28163	0.000768354	0.00215088	0	0	0	0	0	0	0	0	0	0	0	0	0	0	0	0	0	0	0	0	0
Other miscellaneous cheese	Cheese	6	0	42	0.547854	0.0235	5.8256	0.00261568	0.00977677	0	0	0	0	0	0	0	0	0	0	0	0	0	0	0	0	0	0	0	0	0
Regular cottage cheese	Cheese	12	0	31	0.649547	0.0027	0.793565	0.00310121	0.0013318	0	0	0	0	0	0	0	0	0	0	0	0	0	0	0	0	0	0	0	0	0
Lowfat cottage cheese	Cheese	12	0	4	1.05738	0.003	1.43536	0.00504838	0.00240889	0	0	0	0	0	0	0	0	0	0	0	0	0	0	0	0	0	0	0	0	0
Plain whole milk	Milk	12	0	20	32.7977	0.0041	60.8463	0.15659	0.102115	1	0.102115	0.109015	35.0139	22.5048	22.5048	22.5048	41.2432	0	22.5048	22.5048	41.2432	0	22.5048	22.5048	41.2432	0	22.5048	22.5048	41.2432	0
2 percent milk	Milk	12	0	20	44.2475	0.0041	82.0881	0.211256	0.137764	1	0.137764	0.147073	47.2374	30.3613	30.3613	30.3613	55.6415	0	30.3613	30.3613	55.6415	0	30.3613	30.3613	55.6415	0	30.3613	30.3613	55.6415	0
1 percent milk	Milk	12	0	20	16.2258	0.0041	30.1021	0.0774684	0.0505186	1	0.0505186	0.0539323	17.3222	11.1336	11.1336	11.1336	20.404	0	11.1336	11.1336	20.404	0	11.1336	11.1336	20.404	0	11.1336	11.1336	20.404	0
Skim milk	Milk	12	0	20	18.5229	0.0041	34.3638	0.088436	0.0576708	1	0.0576708	0.0615677	19.7745	12.7099	12.7099	12.7099	23.2927	0	12.7099	12.7099	23.2927	0	12.7099	12.7099	23.2927	0	12.7099	12.7099	23.2927	0
Whole flavored milk	Milk	12	0	45	0.855196	0.0041	1.58656	0.00408306	0.00266264	0	0	0	0	0	0	0	0	0	0	0	0	0	0	0	0	0	0	0	0	0
Lowfat flavored milk	Milk	12	0	45	6.49764	0.0041	12.0545	0.0310224	0.0202303	1	0.0202303	0.0215973	6.9367	6.48508	6.48508	6.48508	11.8848	0	6.48508	6.48508	11.8848	0	6.48508	6.48508	11.8848	0	6.48508	6.48508	11.8848	0
Buttermilk	Milk	12	0	18	1.09797	0.0041	2.03695	0.00524214	0.0034185	0	0	0	0	0	0	0	0	0	0	0	0	0	0	0	0	0	0	0	0	0
Ice cream	Milk	12	0	24	9.02779	0.0022	8.98694	0.0431024	0.0150823	1	0.0150823	0.0161014	9.63782	6.52064	6.52064	6.52064	11.95	0	6.52064	6.52064	11.95	0	6.52064	6.52064	11.95	0	6.52064	6.52064	11.95	0
Ice milk	Milk	12	0	24	4.19219	0.0022	4.17322	0.0200152	0.00700368	0	0	0	0	0	0	0	0	0	0	0	0	0	0	0	0	0	0	0	0	0
Other frozen	Milk	12	0	33	1.93451	0.0022	1.92575	0.00923613	0.00323188	0	0	0	0	0	0	0	0	0	0	0	0	0	0	0	0	0	0	0	0	0
Evap cond canned whole milk	Milk	12	0	15	9.95183	0.004	18.0124	0.0475141	0.0302291	1	0.0302291	0.0322718	10.6243	6.42697	6.42697	6.42697	11.7783	0	6.42697	6.42697	11.7783	0	6.42697	6.42697	11.7783	0	6.42697	6.42697	11.7783	0
Evap cond bulk whole milk	Milk	12	0	15	24.4773	0.004	44.3027	0.116865	0.0743508	1	0.0743508	0.0793748	26.1312	15.8076	15.8076	15.8076	28.9697	0	15.8076	15.8076	28.9697	0	15.8076	15.8076	28.9697	0	15.8076	15.8076	28.9697	0
Evap cond skim milk	Milk	12	0	15	4.68863	0.004	8.48622	0.0223855	0.0142419	1	0.0142419	0.0152043	5.00546	3.02796	3.02796	3.02796	5.54916	0	3.02796	3.02796	5.54916	0	3.02796	3.02796	5.54916	0	3.02796	3.02796	5.54916	0
Dry whole milk	Milk	1	0	41	0.117451	0.04	2.12581	0.000560759	0.00356762	0	0	0	0	0	0	0	0	0	0	0	0	0	0	0	0	0	0	0	0	0
Nonfat dry milk	Milk	1	0	41	1.88274	0.04	34.0767	0.00898896	0.057189	1	0.057189	0.0610533	2.00996	1.55707	1.55707	1.55707	2.85355	0	1.55707	1.55707	2.85355	0	1.55707	1.55707	2.85355	0	1.55707	1.55707	2.85355	0
Dry buttermilk	Milk	1	0	41	0.151704	0.04	2.74577	0.000724298	0.00460808	0	0	0	0	0	0	0	0	0	0	0	0	0	0	0	0	0	0	0	0	0
Eggnog	Milk	12	0	51	0.0619623	0.0041	0.114953	0.000295833	0.000192918	0	0	0	0	0	0	0	0	0	0	0	0	0	0	0	0	0	0	0	0	0
Yogurt	Yogurt	12	0	21	9.38323	0.0041	17.4078	0.0447994	0.0292145	1	0.0292145	0.0311886	10.0173	6.52	6.52	6.52	11.9488	0	6.52	6.52	11.9488	0	6.52	6.52	11.9488	0	6.52	6.52	11.9488	0
Soy Beverage*	Soy Substitute	12	0	20	0	0.0041	0	0	0	0	0	1	0	0	0	0	0	378.326	0	0	0	378.326	0	0	0	378.326	0	0	0	378.326
Total Dairy					209.45		595.861			% Accounted	0.936705
* No LAFA data for soy beverages. Wastage rates estimated
Food Group: Protein		LAFA Data				FPED Data
Component	Nutritional Category	Retail to Consumer Losses	Nonedible losses	Other Losses	Loss Adjusted Availability (lb/a)	oz eq./g (USDA - FPED)	Loss Adjusted Availability (eq/a)	Mass % of sub-group	Nutrition % of sub-group	More than 1% by mass of sub-group? 1 = yes, 0 = no	Original % of items above cutoff	Adjusted percentage after cutoff	Cutoff Adjusted Availability (lb/a)	Mass at Producer Gate (kg/a) - no differentiation for beef	Mass at Producer Gate (kg/a) - 30% beef as ground beef	Mass at Producer Gate (kg/a) - 50% of beef as ground beef
Eggs	Egg	9	12	23	19.2448	0.02	174.161	1	1	1	1	1	19.2448	14.722	14.722	14.722	17.5824	0	14.722	14.722	15.8242	0	14.722	14.722	13.1868	0	14.722	14.722	8.79121	0
Total Egg					19.2448		174.161			% Accounted	1
Fresh lima beans	Legume	12	56	27	0.00162212	0.0667	0.0489571	0.000243564	0.000243564	0	0	0	0	0	0	0	0	0	0	0	0	0	0	0	0	0	0	0	0	0
Dry Peas and lentils	Legume	6	0	10	0.821856	0.0667	24.8044	0.123403	0.123403	1	0.123403	0.123433	0.822056	0.439682	0.439682	0.439682	1.81995	2.16119	0.439682	0.439682	1.63795	1.94507	0.439682	0.439682	1.36496	1.62089	0.439682	0.439682	0.909973	1.08059
Dry black beans	Legume	6	0	10	0.311444	0.0667	9.39968	0.0467638	0.0467638	1	0.0467638	0.0467752	0.311519	0.166618	0.166618	0.166618	0.689672	0.818985	0.166618	0.166618	0.620705	0.737087	0.166618	0.166618	0.517254	0.614239	0.166618	0.166618	0.344836	0.409493
Dry great northern beans	Legume	6	0	10	0.177024	0.0667	5.34275	0.0265804	0.0265804	1	0.0265804	0.0265869	0.177067	0.0947054	0.0947054	0.0947054	0.392008	0.465509	0.0947054	0.0947054	0.352807	0.418958	0.0947054	0.0947054	0.294006	0.349132	0.0947054	0.0947054	0.196004	0.232755
Dry navy beans	Legume	6	0	10	0.706526	0.0667	21.3237	0.106086	0.106086	1	0.106086	0.106112	0.706698	0.377982	0.377982	0.377982	1.56456	1.85791	0.377982	0.377982	1.4081	1.67212	0.377982	0.377982	1.17342	1.39343	0.377982	0.377982	0.782278	0.928955
Dry pinto beans	Legume	6	0	10	2.94385	0.0667	88.8482	0.442023	0.442023	1	0.442023	0.442131	2.94456	1.57492	1.57492	1.57492	6.51896	7.74126	1.57492	1.57492	5.86706	6.96714	1.57492	1.57492	4.88922	5.80595	1.57492	1.57492	3.25948	3.87063
Dry red kidney beans	Legume	6	0	10	0.415754	0.0667	12.5479	0.0624262	0.0624262	1	0.0624262	0.0624414	0.415855	0.222423	0.222423	0.222423	0.92066	1.09328	0.222423	0.222423	0.828594	0.983956	0.222423	0.222423	0.690495	0.819963	0.222423	0.222423	0.46033	0.546642
Other dry beans	Legume	6	0	10	1.28186	0.0667	38.6879	0.192474	0.192474	1	0.192474	0.192521	1.28217	0.685779	0.685779	0.685779	2.8386	3.37084	0.685779	0.685779	2.55474	3.03375	0.685779	0.685779	2.12895	2.52813	0.685779	0.685779	1.4193	1.68542
Total Legume					6.65993		201.003			% Accounted	0.999756
Beef	Meat	4.34456	0	20	43.4074	0.0353	693.34	0.334768	0.42046	1	0.42046	0.422947	43.6642	25.8186			0	0	0	0	0	0	0	0	0	0	0	0	0	0
Ground						0.0353									7.74559	12.9093	0	0	6.97103	11.6184	0	0	5.80919	9.68199	0	0	3.8728	6.45466	0	0
Other						0.0353									18.073	12.9093	0	0	18.073	12.9093	0	0	18.073	12.9093	0	0	18.073	12.9093	0	0
Veal	Meat	25.4136	0	20	0.197533	0.0353	3.15516	0.00152342	0.00191338	0	0	0	0	0	0	0	0	0	0	0	0	0	0	0	0	0	0	0	0	0
Pork	Meat	4.3566	0	29	30.1191	0.0265	361.157	0.232286	0.219015	1	0.219015	0.220311	30.2973	20.1882	20.1882	20.1882	0	0	20.1882	20.1882	0	0	20.1882	20.1882	0	0	20.1882	20.1882	0	0
Lamb	Meat	12.2995	0	20	0.470979	0.0307	6.54256	0.0036323	0.00396759	0	0	0	0	0	0	0	0	0	0	0	0	0	0	0	0	0	0	0	0	0
Chicken	Meat	3.97135	0	15	47.3605	0.0233	499.321	0.365255	0.302802	1	0.302802	0.304593	47.6407	26.4099	26.4099	26.4099	0	0	26.4099	26.4099	0	0	26.4099	26.4099	0	0	26.4099	26.4099	0	0
Turkey	Meat	3.46101	0	35	8.10853	0.0233	85.4881	0.0625349	0.0518423	1	0.0518423	0.052149	8.1565	5.8816	5.8816	5.8816	0	0	5.8816	5.8816	0	0	5.8816	5.8816	0	0	5.8816	5.8816	0	0
Total Meat					129.664		1649			% Accounted	0.994119
Peanuts	Nut	6	0	4	6.30895	0.0705	201.259	0.679734	0.679734	1	0.679734	0.682392	6.33362	3.17586	3.17586	3.17586	7.25091	8.36643	3.17586	3.17586	6.52582	7.52979	3.17586	3.17586	5.43818	6.27483	3.17586	3.17586	3.62546	4.18322
Almonds	Nut	6	0	21	1.2009	0.0705	38.3093	0.129386	0.129386	1	0.129386	0.129892	1.2056	0.734607	0.734607	0.734607	1.67721	1.93524	0.734607	0.734607	1.50949	1.74171	0.734607	0.734607	1.2579	1.45143	0.734607	0.734607	0.838603	0.967619
Hazelnuts	Nut	6	0	20	0.0361509	0.0705	1.15323	0.00389494	0.00389494	0	0	0	0	0	0	0	0	0	0	0	0	0	0	0	0	0	0	0	0	0
Pecans	Nut	6	0	14	0.430668	0.0705	13.7385	0.0464007	0.0464007	1	0.0464007	0.0465821	0.432352	0.242002	0.242002	0.242002	0.552523	0.637527	0.242002	0.242002	0.497271	0.573774	0.242002	0.242002	0.414393	0.478145	0.242002	0.242002	0.276262	0.318764
Walnuts	Nut	6	0	18	0.347903	0.0705	11.0983	0.0374835	0.0374835	1	0.0374835	0.0376301	0.349263	0.205031	0.205031	0.205031	0.468113	0.54013	0.205031	0.205031	0.421302	0.486117	0.205031	0.205031	0.351085	0.405098	0.205031	0.205031	0.234057	0.270065
Macadamia	Nut	6	0	8	0.094397	0.0705	3.01131	0.0101704	0.0101704	1	0.0101704	0.0102102	0.0947661	0.0495844	0.0495844	0.0495844	0.113208	0.130625	0.0495844	0.0495844	0.101887	0.117562	0.0495844	0.0495844	0.0849059	0.0979684	0.0495844	0.0495844	0.056604	0.0653123
Pistachios	Nut	6	0	16	0.137315	0.0705	4.38041	0.0147945	0.0147945	1	0.0147945	0.0148523	0.137852	0.0789975	0.0789975	0.0789975	0.180362	0.20811	0.0789975	0.0789975	0.162326	0.187299	0.0789975	0.0789975	0.135271	0.156082	0.0789975	0.0789975	0.090181	0.104055
Other tree nuts	Nut	6	0	18	0.725212	0.0705	23.1346	0.0781351	0.0781351	1	0.0781351	0.0784407	0.728047	0.427391	0.427391	0.427391	0.975792	1.12591	0.427391	0.427391	0.878213	1.01332	0.427391	0.427391	0.731844	0.844435	0.427391	0.427391	0.487896	0.562957
Total Nut					9.2815		296.084			% Accounted	0.996105
Fresh and frozen fish	Seafood	8.69627	0	40	3.45411	0.0353	55.1721	0.359953	0.424622	1	0.424622	0.424622	3.45411	2.85302	2.85302	2.85302	0	0	2.85302	2.85302	0	0	2.85302	2.85302	0	0	2.85302	2.85302	0	0
Fresh and frozen shellfish	Seafood	9.27159	0	40	2.82954	0.0353	45.1958	0.294866	0.347841	1	0.347841	0.347841	2.82954	2.35195	2.35195	2.35195	0	0	2.35195	2.35195	0	0	2.35195	2.35195	0	0	2.35195	2.35195	0	0
Canned Salmon	Seafood	6	0	17	0.183875	0.0353	2.93701	0.0191616	0.0226042	1	0.0226042	0.0226042	0.183875	0.106641	0.106641	0.106641	0	0	0.106641	0.106641	0	0	0.106641	0.106641	0	0	0.106641	0.106641	0	0
Canned Sardines	Seafood	6	0	36	0.118477	0.034271	1.83724	0.0123464	0.01414	1	0.01414	0.01414	0.118477	0.0891112	0.0891112	0.0891112	0	0	0.0891112	0.0891112	0	0	0.0891112	0.0891112	0	0	0.0891112	0.0891112	0	0
Canned Tuna	Seafood	6	0	17	2.10071	0.0108	10.2659	0.218915	0.0790099	1	0.0790099	0.0790099	2.10071	1.21834	1.21834	1.21834	0	0	1.21834	1.21834	0	0	1.21834	1.21834	0	0	1.21834	1.21834	0	0
Canned shellfish	Seafood	6	0	17	0.3476	0.0353	5.55216	0.0362234	0.0427313	1	0.0427313	0.0427313	0.3476	0.201596	0.201596	0.201596	0	0	0.201596	0.201596	0	0	0.201596	0.201596	0	0	0.201596	0.201596	0	0
Other canned fish	Seafood	6	0	17	0.294704	0.0353	4.70727	0.0307111	0.0362287	1	0.0362287	0.0362287	0.294704	0.170918	0.170918	0.170918	0	0	0.170918	0.170918	0	0	0.170918	0.170918	0	0	0.170918	0.170918	0	0
Cured fish	Seafood	6	0	17	0.266997	0.0353	4.26471	0.0278237	0.0328226	1	0.0328226	0.0328226	0.266997	0.154849	0.154849	0.154849	0	0	0.154849	0.154849	0	0	0.154849	0.154849	0	0	0.154849	0.154849	0	0
Total Seafood					9.59602		129.932			% Accounted	1
Tofu*	Tofu	20	0	20	0	0.015	-	-	-	1	1	1	0	0	0	0	65	54.1667	0	0	58.5	48.75	0	0	48.75	40.625	0	0	32.5	27.0833
*No LAFA data for tofu. Wastage rates assumed				Total Tofu	0		0			% Accounted	1
Plant based burger*	PBB	4.34456	0	20		0.0353	-	-	-	-	-	-	-	0	0	0	0	0	0.774559	1.29093	8.66247	8.46997	1.9364	3.22733	21.6562	21.1749	3.8728	6.45466	43.3123	42.3498
* Wastage rates and ounce equivalents for PBB assumed to be identical to beef
Food Group: Fats		LAFA Data				FPED Data
Component	Nutritional Category	Retail to Consumer Losses	Nonedible losses	Other Losses	Loss Adjusted Availability (lb/a)	g/g (from USDA - FPED)	Loss Adjusted Availability (eq/a)	Mass % of sub-group	Nutrition % of sub-group	More than 1% by mass of sub-group? 1 = yes, 0 = no	Original % of items above cutoff	Adjusted percentage after cutoff*	Cutoff Adjusted Availability (lb/a)	Mass at Producer Gate (kg/a) - no differentiation for beef	Mass at Producer Gate (kg/a) - 30% beef as ground beef	Mass at Producer Gate (kg/a) - 50% of beef as ground beef
Butter	General	7	0	35	2.96934	0.8111	1089.79	0.0465224	0.0447619	1	0.0447619	0.0457905	3.03757	2.27373	2.27373	2.27373	2.23001	0	2.27373	2.27373	2.23001	0	2.27373	2.27373	2.23001	0	2.27373	2.27373	2.23001	0
Margarine	General	7	0	35	2.13873	0.4046	391.551	0.0335086	0.0160826	1	0.0160826	0.0164521	2.18787	1.63769	1.63769	1.63769	1.60621	1.60692	1.63769	1.63769	1.60621	1.60692	1.63769	1.63769	1.60621	1.60692	1.63769	1.63769	1.60621	1.60692
Lard	General	50	0	35	0.503391	1	227.779	0.00788691	0.00935577	0	0	0	0	0	0	0	0	0	0	0	0	0	0	0	0	0	0	0	0	0
Edible beef tallow	General	50	0	35	1.0676	1	483.079	0.0167268	0.019842	1	0.019842	0.0202979	1.09214	1.52055	1.52055	1.52055	0	0	1.52055	1.52055	0	0	1.52055	1.52055	0	0	1.52055	1.52055	0	0
Shortening	General	21	0	35	7.86876	1	3560.53	0.123284	0.146245	1	0.146245	0.149605	8.04957	7.09316	7.09316	7.09316	6.9568	6.95988	7.09316	7.09316	6.9568	6.95988	7.09316	7.09316	6.9568	6.95988	7.09316	7.09316	6.9568	6.95988
Salad and cooking oils	General	21	0	15	35.972	1	16276.9	0.563595	0.668558	1	0.668558	0.683921	36.7986	24.7967	24.7967	24.7967	24.3199	24.3307	24.7967	24.7967	24.3199	24.3307	24.7967	24.7967	24.3199	24.3307	24.7967	24.7967	24.3199	24.3307
Other edible fats and oils	General	5	0	25	1.19176	1	539.259	0.018672	0.0221495	1	0.0221495	0.0226585	1.21915	0.774246	0.774246	0.774246	0.759361	0.759698	0.774246	0.774246	0.759361	0.759698	0.774246	0.774246	0.759361	0.759698	0.774246	0.774246	0.759361	0.759698
Light cream	General	12	0	12	6.30604	0.3091	881.99	0.0988004	0.0362268	1	0.0362268	0.0370592	6.45094	3.76934	3.76934	3.76934	3.69688	0	3.76934	3.76934	3.69688	0	3.76934	3.76934	3.69688	0	3.76934	3.76934	3.69688	0
Sour cream	General	12	0	8	3.39632	0.1973	303.21	0.053212	0.012454	1	0.012454	0.0127402	3.47436	1.94183	1.94183	1.94183	1.9045	0	1.94183	1.94183	1.9045	0	1.94183	1.94183	1.9045	0	1.94183	1.94183	1.9045	0
Cream cheese	General	12	0	13	1.76281	0.3424	273.115	0.0276189	0.0112179	1	0.0112179	0.0114757	1.80331	1.0658	1.0658	1.0658	1.04531	0	1.0658	1.0658	1.04531	0	1.0658	1.0658	1.04531	0	1.0658	1.0658	1.04531	0
Eggnog	General	12	0	51	0.126947	4.1971	241.09	0.00198895	0.00990253	0	0	0	0	0	0	0	0.133656	0	0	0	0.133656	0	0	0	0.133656	0	0	0	0.133656	0
Coconut	General	6	0	10	0.522357	0.33	77.999	0.00818406	0.00320373	0	0	0	0	0	0	0	0	0	0	0	0	0	0	0	0	0	0	0	0	0
Total Fat					63.8261		24346.3			% Accounted	0.977538
* Fats and oils for non meat diets are outlined table 3 below which only account for vegetable and dairy fats and oils
Food Group: Sugar		LAFA Data				FPED Data
Component	Nutritional Category	Retail to Consumer Losses	Nonedible losses	Other Losses	Loss Adjusted Availability (lb/a)	kcal/g (from USDA - FPED)	Loss Adjusted Availability (eq/a)	Mass % of sub-group	Nutrition % of sub-group	More than 1% by mass of sub-group? 1 = yes, 0 = no	Original % of items above cutoff	Adjusted percentage after cutoff	Cutoff Adjusted Availability (lb/a)	Mass at Producer Gate (kg/a) - no differentiation for beef	Mass at Producer Gate (kg/a) - 30% beef as ground beef	Mass at Producer Gate (kg/a) - 50% of beef as ground beef
Cane and beet sugar	General	11	0	34	38.7179	5.5	96356.9	0.499402	0.661181	1	0.661181	0.668863	39.1678	30.172	30.172	30.172	19.4429	19.4429	30.172	30.172	19.4429	19.4429	30.172	30.172	19.4429	19.4429	30.172	30.172	19.4429	19.4429
Edible syrups	General	11	0	15	0.506373	2.6087	597.725	0.00653143	0.00410146	0	0	0	0	0	0	0	0	0	0	0	0	0	0	0	0	0	0	0	0	0
Honey	General	11	0	15	0.782061	3.0413	1076.24	0.0100874	0.0073849	0	0	0	0	0	0	0	0	0	0	0	0	0	0	0	0	0	0	0	0	0
High fructose corn sweetener	General	11	0	34	28.3957	2.80968	36100.8	0.366261	0.247716	1	0.247716	0.250594	28.7256	22.1281	22.1281	22.1281	14.2594	14.2594	22.1281	22.1281	14.2594	14.2594	22.1281	22.1281	14.2594	14.2594	22.1281	22.1281	14.2594	14.2594
Glucose	General	11	0	34	7.41871	2.80968	9431.75	0.09569	0.0647187	1	0.0647187	0.0654707	7.50491	5.78122	5.78122	5.78122	3.72544	3.72544	5.78122	5.78122	3.72544	3.72544	5.78122	5.78122	3.72544	3.72544	5.78122	5.78122	3.72544	3.72544
Dextrose	General	11	0	34	1.7078	2.80968	2171.21	0.022028	0.0148984	1	0.0148984	0.0150715	1.72765	1.33085	1.33085	1.33085	0.857605	0.857605	1.33085	1.33085	0.857605	0.857605	1.33085	1.33085	0.857605	0.857605	1.33085	1.33085	0.857605	0.857605
Total Sugar					77.5286		145735			% Accounted	0.988514
				Total Mass	927.888							Total Mass	926.058	631.764	631.764	631.764	890.813	987.715	631.764	631.764	888.621	987.723	631.764	631.764	885.333	987.735	631.764	631.764	879.853	987.755
Table 2 - Recommended Diets [3]							PBB Substitution							Table 3 - Fats and Oils for Vegetarians and Vegans
							0.1		0.25		0.5
			Weekly Needs		Annual Needs		Annual Needs		Annual Needs		Annual Needs				Fats (vegetarian)	LAFA %	Cutoff %	Fats (vegan)	LAFA %	Cutoff %
Food Group	Nutritional Category	Unit	VEG	VGN	VEG	VGN	VEG	VGN	VEG	VGN	VEG	VGN		Butter	1089.79	0.0461082	0.0461082	0	0	0
Vegetables														Margarine	391.551	0.0165663	0.0165663	391.551	0.0187828	0.0187828
	Dark Green	cup eq.	1.5	1.5	78	78	78	78	78	78	78	78		Lard	0	0	0	0	0	0
	Other	cup eq.	4	4	208	208	208	208	208	208	208	208		Edible beef tallow	0	0	0	0	0	0
	Red and Orange	cup eq.	5.5	5.5	286	286	286	286	286	286	286	286		Shortening	3560.53	0.150643	0.150643	3560.53	0.170799	0.170799
	Starchy	cup eq.	5	5	260	260	260	260	260	260	260	260		Salad and cooking oils	16276.9	0.688666	0.688666	16276.9	0.780808	0.780808
		Total	16	16	832	832	832	832	832	832	832	832		Other edible fats and oils	539.259	0.0228157	0.0228157	539.259	0.0258684	0.0258684
Fruits														Light cream	881.99	0.0373164	0.0373164	0	0	0
	Citrus, Juice and Other	cup eq.	14	14	728	728	728	728	728	728	728	728		Sour cream	303.21	0.0128286	0.0128286	0	0	0
		Total	14	14	728	728	728	728	728	728	728	728		Cream cheese	273.115	0.0115553	0.0115553	0	0	0
Grains														Eggnog	241.09	0.0102004	0.0102004	0	0	0
	General	oz eq.	42	42	2184	2184	2184	2184	2184	2184	2184	2184		Coconut	77.999	0.00330008	0	77.999	0.00374163	0
		Total	42	42	2184	2184	2184	2184	2184	2184	2184	2184			23635.5		0.9967	20846.3		0.996258
Dairy
	Cheese, Milk and Yogurt	cup eq.	21	0	1092	0	1092	0	1092	0	1092	0
	Soy beverage	cup eq.	0	21	0	1092	0	1092	0	1092	0	1092
		Total	21	21	1092	1092	1092	1092	1092	1092	1092	1092
Protein
	Egg	oz eq.	4	0	208	0	187.2	0	156	0	104	0
	Legume	oz eq.	16	19	832	988	748.8	889.2	624	741	416	494
	Meat	oz eq.	0	0	0	0	0	0	0	0	0	0
	Nuts	oz eq.	13	15	676	780	608.4	702	507	585	338	390
	Seafood	oz eq.	0	0	0	0	0	0	0	0	0	0
	Tofu	oz eq.	12	10	624	520	561.6	468	468	390	312	260
	PBB	oz eq.	0	0	0	0	234	228.8	585	572	1170	1144
		Total	45	44	2340	2288	2340	2288	2340	2288	2340	2288
Fats
	General	g	133	126	6916	6552	6916	6552	6916	6552	6916	6552
		Total	133	126	6916	6552	6916	6552	6916	6552	6916	6552
Sugar
	General	kcal	1806	1806	93912	93912	93912	93912	93912	93912	93912	93912
		Total	1806	1806	93912	93912	93912	93912	93912	93912	93912	93912

## Sheet: 1998 Raw
Item	Loss from retail/ institutional to consumer level	Loss at consumer level		Per capita availability adjusted for loss
		Nonedible share	Other (cooking loss and uneaten food)
	-- Percent --	-- Percent --	-- Percent --	-- Lbs/year --
Plain whole milk	12	0	20	46.8679
2 percent milk	12	0	20	44.1933
1 percent milk	12	0	20	15.5861
Skim milk	12	0	20	23.4645
Whole flavored milk	12	0	45	1.38128
Lowfat flavored milk	12	0	45	3.95453
Buttermilk	12	0	18	1.76666
Yogurt	12	0	21	4.12664
Cheddar cheese	6	0	11	8.00238
Other American cheese	6	0	28	1.63088
Provolone cheese	6	0	14	0.646444
Romano cheese	6	0	8	0.126371
Parmesan cheese	6	0	8	0.446589
Mozarella cheese	6	0	31	5.49046
Ricotta cheese	6	0	12	0.707962
Other Italian cheese	6	0	16	0.0911857
Swiss cheese	6	0	50	0.481714
Brick cheese	6	0	40	0.0152905
Muenster cheese	6	0	35	0.206818
Blue cheese	6	0	43	0.0994371
Other miscellaneous cheese	6	0	42	0.48705
Regular cottage cheese	12	0	31	0.807064
Lowfat cottage cheese	12	0	4	1.10451
Ice cream	12	0	24	10.1922
Ice milk	12	0	24	4.89926
Other frozen	12	0	33	3.02358
Evap cond canned whole milk	12	0	15	8.95734
Evap cond bulk whole milk	12	0	15	20.6491
Evap cond skim milk	12	0	15	5.47943
Dry whole milk	1	0	41	0.259265
Nonfat dry milk	1	0	41	1.8613
Dry buttermilk	1	0	41	0.104713
Half and half	12	0	12	0.514579
Eggnog	4.68863	0	51	0.0522472
Fresh oranges	11.5697	27	36	4.63469
Fresh tangerines	20.4377	26	52	0.360473
Fresh grapefruit	12.8367	50	20	1.50425
Fresh lemons	6.96307	47	44	0.197804
Fresh limes	8.31746	16	44	0.487855
Fresh apples	8.61998	10	20	11.7814
Fresh apricots	35.0576	7	10	0.0603343
Fresh avocados	9.32329	26	32	0.55019
Fresh bananas	7.96625	36	20	11.337
Fresh blueberries	5.24677	5	8	0.243196
Fresh cantaloup	12.199	49	43	0.687739
Fresh cherries	3.87213	9	51	0.182995
Fresh cranberries	5.972	2	26	0.0502767
Fresh grapes	7.58452	4	33	3.83937
Fresh honeydew	22.7609	54	43	0.0499143
Fresh kiwi	12.6555	14	45	0.172494
Fresh mangoes	14.4652	31	13	0.679009
Fresh papaya	54.8907	33	20	0.0936728
Fresh peaches	11.9105	7	42	2.00244
Fresh pears	17.5789	10	20	1.90184
Fresh pineapple	14.6291	49	37	0.312396
Fresh plums	17.3166	6	27	0.620058
Fresh raspberries	9.75398	4	20	0.0236864
Fresh strawberries	9.75398	6	35	1.91794
Fresh watermelon	16.7773	48	13	4.18933
Canned apples	6	0	8	3.05432
Canned apricots	6	0	27	0.139198
Canned sweet cherries	6	0	32	0.0282037
Canned tart cherries	6	0	32	0.14862
Canned peaches	6	0	9	2.49323
Canned pears	6	0	9	2.83176
Canned pineapple	6	0	9	1.93933
Canned plums	6	0	26	0.0263531
Canned olives	6	0	25	0.703741
Frozen blackberries	6	0	40	0.0572669
Frozen blueberries	6	0	29	0.230776
Frozen sweet cherries	6	0	29	0.0401651
Frozen tart cherries	6	0	29	0.467341
Frozen raspberries	6	0	24	0.261507
Frozen strawberries	6	0	24	0.30852
Frozen other berries	6	0	30	0.00117247
Frozen apples	6	0	35	0.345813
Frozen apricots	6	0	35	0.0485432
Frozen peaches	6	0	35	0.243283
Frozen plums	6	0	10	0.00465106
Dried apples	6	0	11	0.124768
Dried apricots	6	0	11	0.100404
Dried dates	6	10	25	0.12017
Dried figs	6	0	25	0.093119
Dried peaches	6	0	11	0.00953655
Dried pears	6	0	11	0.00670191
Dried plums	6	0	11	0.458404
Raisins	6	0	26	1.14204
Orange juice	6	0	10	42.5291
Grapefruit juice	6	0	10	4.43049
Lemon juice	6	0	10	1.22661
Lime juice	6	0	10	0.0643099
Apple juice	6	0	10	13.4958
Cranberry juice	6	0	10	1.53879
Grape juice	6	0	10	2.06447
Pineapple juice	6	0	10	2.13402
Prune juice	6	0	32	0.172057
Fresh artichokes	19.3056	60	18	0.194805
Fresh asparagus	9.411	47	18	0.210925
Fresh bell peppers	7.76954	18	39	2.83236
Fresh broccoli	11.9542	39	12	2.0024
Fresh Brussels sprouts	18.7565	10	12	0.16406
Fresh cabbage	14.0756	20	24	3.77159
Fresh carrots	5.13978	11	34	4.82125
Fresh cauliflower	14.0076	61	9	0.346233
Fresh celery	5.10302	11	39	2.85387
Fresh collard greens	37.4668	43	38	0.0823213
Fresh sweet corn	0.611543	64	32	0.341373
Fresh cucumbers	6.13012	27	32	2.29807
Fresh eggplant	21.3276	19	26	0.272503
Fresh escarole	47.6832	14	24	0.084709
Fresh garlic	7.42258	13	43	0.852666
Fresh kale	39.1744	39	38	0.0497625
Fresh head lettuce	8.7262	16	24	11.3703
Fresh leaf lettuce	13.911	20.667	24	2.93032
Fresh lima beans	12	56	27	0.00219322
Fresh mushrooms	12.6996	3	21	1.54477
Fresh mustard greens	63.6433	7	38	0.120543
Fresh okra	24.418	14	20	0.125192
Fresh onions	9.75678	10	43	7.33603
Fresh potatoes	6.49919	10	16	31.1286
Fresh pumpkin	11.2356	30	69	0.0507811
Fresh radishes	21.0213	10	47	0.146492
Fresh snap beans	18.5623	12	24	0.803765
Fresh spinach	14.394	28	9	0.460294
Fresh squash	12.4697	17	25	1.90086
Fresh sweetpotatoes	14.1804	28	44	0.832123
Fresh tomatoes	13.1821	9	7	11.4659
Fresh turnip greens	40.9721	30	38	0.0855699
Canned asparagus	6	0	2	0.143499
Canned snap beans	6	0	24	1.60782
Canned cabbage	6	0	16	0.480026
Canned carrots	6	0	31	0.705059
Canned sweet corn	6	0	7	5.86406
Canned cucumbers	6	0	3	1.46342
Canned green peas	6	0	24	0.68203
Canned mushrooms	6	0	9	0.785361
Canned chile peppers	6	0	4	3.13445
Canned potatoes	6	0	28	0.723849
Canned tomatoes	6	0	28	20.5423
Other canned vegetables	6	0	16	1.3219
Frozen asparagus	6	0	26	0.0213872
Frozen snap beans	6	0	24	1.17965
Frozen broccoli	6	0	12	1.29317
Frozen carrots	6	0	34	0.940483
Frozen cauliflower	6	0	27	0.371752
Frozen sweet corn	6	0	36	1.59628
Frozen green peas	6	0	24	1.2412
Frozen lima beans	6	0	27	0.276444
Frozen potatoes	6	0	16	23.0426
Frozen spinach	6	0	34	0.205039
Misc frozen vegetables	6	0	26	0.851912
Dehydrated onions	6	0	4	0.108616
Dehydrated potatoes	6	0	4	2.08701
Potato chips	6	0	4	3.22505
Dry Peas and lentils	6	0	10	0.190751
Dry black beans	6	0	10	0.444705
Dry great northern beans	6	0	10	0.298715
Dry lima beans	6	0	10	0.181433
Dry navy beans	6	0	10	0.939417
Dry pinto beans	6	0	10	2.91185
Dry red kidney beans	6	0	10	0.518065
Other dry beans	6	0	10	0.797116
White and whole wheat flour	12	0	20	92.66
Rye flour	12	0	20	0.417918
Rice	12	0	33	11.0819
Corn flour and meal	12	0	20	11.968
Corn hominy and grits	12	0	20	3.8016
Corn starch	12	0	20	3.3792
Barley products	12	20	14	0.409305
Oat products	12	20	14	2.60384
Durum flour	12	0	20	8.01004
Beef	4.34456	0	20	48.6389
Veal	25.4136	0	20	0.39228
Pork	4.3566	0	29	32.7147
Lamb	12.2995	0	20	0.599999
Chicken	3.97135	0	15	41.1572
Turkey	3.46101	0	35	8.73625
Fresh and frozen fish	8.69627	0	40	3.09708
Fresh and frozen shellfish	9.27159	0	40	2.3343
Canned Salmon	6	0	17	0.228876
Canned Sardines	6	0	36	0.117655
Canned Tuna	6	0	17	2.58546
Canned shellfish	6	0	17	0.228876
Other canned fish	6	0	17	0.152584
Cured fish	6	0	17	0.228876
Eggs	7	12	23	18.9691
Peanuts	6	0	4	5.36689
Almonds	6	0	21	0.447002
Hazelnuts	6	0	20	0.0419501
Pecans	6	0	14	0.385199
Walnuts	6	0	18	0.293111
Macadamia	6	0	8	0.105543
Pistachios	6	0	16	0.119155
Other tree nuts	6	0	18	0.403165
Coconut	6	0	10	0.52452
Butter	7	0	35	2.62218
Margarine	7	0	35	4.94182
Lard	50	0	35	0.228425
Edible beef tallow	50	0	35	1.02207
Shortening	21	0	35	10.4952
Salad and cooking oils	21	0	15	18.3168
Other edible fats and oils	5	0	25	0.941089
Half and half	12	0	12	2.51014
Light cream	12	0	12	0.37582
Heavy cream	12	0	12	1.44438
Sour cream	12	0	8	2.39554
Cream cheese	12	0	13	1.70183
Eggnog	12	0	51	0.107043
Cane and beet sugar	11	0	34	38.14
Edible syrups	11	0	15	0.442032
Honey	11	0	15	0.709758
High fructose corn sweetener	11	0	34	36.4358
Glucose	11	0	34	10.0318
Dextrose	11	0	34	2.1356
