# Supplementary material for: Potential to curb the environmental burdens of American beef consumption using a novel plant-based beef substitute
Source: PLoS One. 2017 Dec 6;12(12):e0189029. doi: 10.1371/journal.pone.0189029 (PMC5718603; doi:10.1371/journal.pone.0189029)
Supplement: S2 Table — Table outlining the nutritional properties of PBB and ground beef. Analytic methods for PBB are also noted. (XLSX) [file pone.0189029.s002.xlsx]

## Sheet: download
S2 Table. Nutritional data
Supporting information for the article 'Potential to curb the environmental burdens of American beef consumption using a novel plant based beef substitute
Overview
Analytics on PBB nutritional content compared to USDA results for ground beef with a similar fat content (15%). Dash indicates no test peformed.
Nutrient
Proximates	Unit	USDA Ground Beef*	PBB	PBB Analytics Method	Code
Water	g	656.6	531.2	AOAC 925.40
Energy	kcal	2150	2600.5	Calculated
Protein	g	185.9	227.2	AOAC 991.20.1
Total lipid (fat)	g	150	158	AOAC 996.06
Ash	g	9.1	16.5	AOAC 930.30
Carbohydrate, by difference	g	0	67.5	Calculated
Fiber, total dietary	g	0	5.1	AOAC991.43
Sugars, total	g	0	8.1	AOAC 980.13
Minerals
Calcium, Ca	mg	150	242	AOAC 984.27
Iron, Fe	mg	20.9	25	EPA 3050/6020, USP 730 by ICP-MS
Magnesium, Mg	mg	180	123	EPA 3050/6020, USP 730 by ICP-MS
Phosphorus, P	mg	1710	1220	EPA 3050/6020, USP 730 by ICP-MS
Potassium, K	mg	2950	1820	EPA 3050/6020, USP 730 by ICP-MS
Sodium, Na	mg	660	5610	EPA 3050/6020, USP 730 by ICP-MS
Zinc, Zn	mg	44.8	30.5	EPA 3050/6020, USP 730 by ICP-MS
Copper, Cu	mg	0.67	3.13	EPA 3050/6020, USP 730 by ICP-MS
Manganese, Mn	mg	0.1	3.84	EPA 3050/6020, USP 730 by ICP-MS
Selenium, Se	µg	158	600	EPA 3050/6020, USP 730 by ICP-MS
Fluoride, F	µg	224	-	-
Vitamins
Vitamin C, total ascorbic acid	mg	0	0	AOAC 967.22	THIAMIN
Thiamin	mg	0.42	223	AOAC 942.23
Riboflavin	mg	1.51	2.6	AOAC 970.65	RIBOFLAVIN
Niacin	mg	46.49	45	AOAC 960.46 / 944.13	VIT-B3-C
Pantothenic acid	mg	5.49	1.1	AOAC 960.46 / 945.74	PANTO-C
Vitamin B-6	mg	3.46	2.1	AOAC 960.46/961.15	VIT-B6-C
Folate, total	µg	60	-	-
Folic acid	µg	0	125	AOAC 944.12	FOLIC-C
Folate, food	µg	60	-	-
Folate, DFE	µg	60	-	-
Choline, total	mg	612	-	-
Betaine	mg	81	-	-
Vitamin B-12	µg	21.7	36	AOAC 952.20	VIT-B12-C
Vitamin B-12, added	µg	0	-
Vitamin A, RAE	µg	40	0	Analyst 1984 109:48 / AOAC 2001.13
Retinol	µg	40	0	Analyst 1984 109:48
Carotene, beta	µg	0	280	USP 35/NF 30 Modified
Carotene, alpha	µg	0	0	Analyst 1984 109:48
Cryptoxanthin, beta	µg	0	-	-
Vitamin A, IU	IU	140	265	Analyst 1984 109:48 / AOAC 2001.13
Lycopene	µg	0	-	-
Lutein + zeaxanthin	µg	0	-	-
Vitamin E (alpha-tocopherol)	mg	1.7	0	AOAC 992.03	VITAMIN-E
Vitamin E, added	mg	0	-	-
Vitamin D (D2 + D3)	µg	1	0	AOAC 2002.05	VITAMIN-D2
Vitamin D3 (cholecalciferol)	µg	1	0	AOAC 2002.05	VITAMIN-D3
Vitamin D	IU	30	0	Calculated
Vitamin K (phylloquinone)	µg	13	0	USP-NF Current Ver.	VIT-K1-USP
Lipids
Fatty acids, total saturated	g	57.15	129.3	AOCS Ca5a40	FFA-EXTRAC
04:00:00	g	0	-	-
06:00:00	g	0	-	-
08:00:00	g	0	-	-
10:00:00	g	0	-	-
12:00:00	g	0.11	-	-
14:00:00	g	4.31	-	-
15:00:00	g	0.7	-	-
16:00:00	g	32	-	-
17:00:00	g	1.65	-	-
18:00:00	g	18.24	-	-
20:00:00	g	0.14	-	-
22:00:00	g	0	-	-
Fatty acids, total monounsaturated	g	64.69	-	-
14:01:00	g	1.16	-	-
15:01:00	g	0	-	-
16:1 undifferentiated	g	5.34	-	-
17:01:00	g	1.17	-	-
18:1 undifferentiated	g	8.6	-	-
18:1 t	g	8.6	-	-
20:01:00	g	0.49	-	-
22:1 undifferentiated	g	0	-	-
Fatty acids, total polyunsaturated	g	4.33	-	-
18:2 undifferentiated	g	3.31	-	-
18:3 undifferentiated	g	0.53	-	-
18:3 n-3 c,c,c (ALA)	g	0.42	-	-
18:3 n-6 c,c,c	g	0.12	-	-
18:04:00	g	0	-	-
20:2 n-6 c,c	g	0	-	-
20:3 undifferentiated	g	0	-	-
20:4 undifferentiated	g	0.34	-	-
20:5 n-3 (EPA)	g	0.02	-	-
22:5 n-3 (DPA)	g	0.12	-	-
22:6 n-3 (DHA)	g	0.01	-	-
Fatty acids, total trans	g	8.6	0
Fatty acids, total trans-monoenoic	g	8.6	0	AOAC 996.06
Cholesterol	mg	680	0	AOAC 994.10
Amino Acids
Tryptophan	g	0.94	1.8	USDA MSS2 (1993)	AMINO-CMPL
Threonine	g	7.2	-	-
Isoleucine	g	8.22	8.4	USDA MSS2 (1993)	AMINO-CMPL
Leucine	g	14.5	16.4	USDA MSS2 (1993)	AMINO-CMPL
Lysine	g	15.4	7.2	USDA MSS2 (1993)	AMINO-CMPL
Methionine	g	4.78	3.3	USDA MSS2 (1993)	AMINO-CMPL
Cystine	g	1.91	6.6	USDA MSS2 (1993)	AMINO-CMPL
Phenylalanine	g	7.25	12.1	USDA MSS2 (1993)	AMINO-CMPL
Tyrosine	g	5.72	8.1	USDA MSS2 (1993)	AMINO-CMPL
Valine	g	9.14	-	-
Arginine	g	12.1	8.1	USDA MSS2 (1993)	AMINO-CMPL
Histidine	g	6.04	4.4	USDA MSS2 (1993)	AMINO-CMPL
Alanine	g	11.65	6.3	USDA MSS2 (1993)	AMINO-CMPL
Aspartic acid	g	16.74	12.7	USDA MSS2 (1993)	AMINO-CMPL
Glutamic acid	g	27.88	79.5	USDA MSS2 (1993)	AMINO-CMPL
Glycine	g	12.62	8.5	USDA MSS2 (1993)	AMINO-CMPL
Proline	g	9.48	31.3	USDA MSS2 (1993)	AMINO-CMPL
Serine	g	7.44	10.8	USDA MSS2 (1993)	AMINO-CMPL
Hydroxyproline	g	2.72	0.2	USDA MSS2 (1993)	AMINO-CMPL
Other
Alcohol, ethyl	g	0	-	-
Caffeine	mg	0	-	-
Theobromine	mg	0	-	-
Flavonoids		0	-	-
Isoflavones		0	-	-
Daidzein	mg	0	-	-
Genistein	mg	0	-	-
Total isoflavones	mg	0	-	-
* USDA Ground Beef Details
Source: USDA National Nutrient Database for Standard Reference 28 slightly revised May 2016 Software v.3.5.3 2016-10-05
Full Report (All Nutrients)
Report Run at: October 17: 2016 07:48 EDT
Nutrient data for: 23567, Beef, ground, 85% lean meat / 15% fat, raw
Food Group: Beef Products
Common Name:hamburger
Carbohydrate Factor: 3.87 Fat Factor: 9.02 Protein Factor: 4.27 Nitrogen to Protein Conversion Factor: 6.25
