# Supplementary material for: Potential to curb the environmental burdens of American beef consumption using a novel plant-based beef substitute
Source: PLoS One. 2017 Dec 6;12(12):e0189029. doi: 10.1371/journal.pone.0189029 (PMC5718603; doi:10.1371/journal.pone.0189029)
Supplement: S3 Table — Spreadsheet showing the life cycle environmental impacts for individual food items, diets on the per capita level and national level consumption for GHG emissions, water consumption and land occupation. Also includes changes on impacts from PBB diffusion at different rates. (XLSX) [file pone.0189029.s003.xlsx]

## Sheet: Sheet1
S3 Table. Life cycle environmental impacts
Supporting information for the article 'Potential to curb the environmental burdens of American beef consumption using a novel plant based beef substitute'
Overview
S4 Spreadsheet takes the diets developed in spreadsheet S1 and multiplies each constituent by the per kilogram environmental impacts for three incidcators: global warming potential (GWP) using a 100 year time horizon in kg CO2e, blue water use in m3 [1] and m2 arable land occupation from the Impact 2002+ method [2]. Environmental footprints for each food were developed in SimaPro 8 software using…
References
[1] Hoekstra AY, Mekonnen MM, Chapagain AK, Mathews RE, Richter BD (2012) Global Monthly Water Scarcity: Blue Water Footprints versus Blue Water Availability. PLoS ONE 7(2): e32688. doi:10.1371/journal.pone.0032688system/.aspx
[2] Jolliet O, Margni M, Charles R, Humbert S, Payet J, Rebitzer G, et al. IMPACT 2002+: A new life cycle impact assessment methodology. Int J Life Cycle Assess. 2003;8: 324–330. doi:10.1007/BF02978505
Table 1. Diets and their environmental impacts																			Unit Impacts for different indicators						Baseline Diets
	Baseline Diets				10% PBB Subsitution				25% PBB Subsitution				50% PBB Subsitution						GWP		WSI		Land		GWP				WSI				Land
Food Group: Vegetables	MUD (kg/a)		VEG (kg/a)	VGN (kg/a)	MUD (kg/a)		VEG (kg/a)	VGN (kg/a)	MUD (kg/a)		VEG (kg/a)	VGN (kg/a)	MUD (kg/a)		VEG (kg/a)	VGN (kg/a)			kg CO2 e/kg	kg CO2 e/kg	m3/kg	m3/kg	m2*a/kg	m2*a/kg	kg CO2 e/a	kg CO2 e/a	kg CO2 e/a	kg CO2 e/a	m3/a	m3/a	m3/a	m3/a	m2*a/a	m2*a/a	m2*a/a	m2*a/a
Component	Mass at Producer Gate (kg/a) - 30% beef as ground beef	Mass at Producer Gate (kg/a) - 50% of beef as ground beef			Mass at Producer Gate (kg/a) - 30% beef as ground beef	Mass at Producer Gate (kg/a) - 50% of beef as ground beef			Mass at Producer Gate (kg/a) - 30% beef as ground beef	Mass at Producer Gate (kg/a) - 50% of beef as ground beef			Mass at Producer Gate (kg/a) - 30% beef as ground beef	Mass at Producer Gate (kg/a) - 50% of beef as ground beef				Modelling Process	carcass yield = 0.43	carcass yield = 0.39	carcass yield = 0.43	carcass yield = 0.39	carcass yield = 0.43	carcass yield = 0.39	30% ground beef, carcass yield = 43%'	50% ground beef, carcass yield = 39%'	VEG	VGN	30% ground beef, carcass yield = 43%'	50% ground beef, carcass yield = 39%'	VEG	VGN	30% ground beef, carcass yield = 43%'	50% ground beef, carcass yield = 39%'	VEG	VGN
Fresh broccoli	2.37662	2.37662	3.71506	3.71506	2.37662	2.37662	3.71506	3.71506	2.37662	2.37662	3.71506	3.71506	2.37662	2.37662	3.71506	3.71506		Broccoli {US}	0.342346	0.342346	0.0192971	0.0192971	0.112585	0.112585	0.813627	0.813627	1.27183	1.27183	0.045862	0.045862	0.0716899	0.0716899	0.267572	0.267572	0.418259	0.418259
Fresh collard greens	0.377621	0.377621	0.590284	0.590284	0.377621	0.377621	0.590284	0.590284	0.377621	0.377621	0.590284	0.590284	0.377621	0.377621	0.590284	0.590284		Spinach {US}	0.0941189	0.0941189	0.00543004	0.00543004	0.046207	0.046207	0.0355412	0.0355412	0.0555568	0.0555568	0.00205049	0.00205049	0.00320526	0.00320526	0.0174487	0.0174487	0.0272753	0.0272753
Fresh leaf lettuce	5.1451	5.1451	8.04264	8.04264	5.1451	5.1451	8.04264	8.04264	5.1451	5.1451	8.04264	8.04264	5.1451	5.1451	8.04264	8.04264		Iceberg lettuce {US}	0.142085	0.142085	0.00914305	0.00914305	0.091493	0.091493	0.731042	0.731042	1.14274	1.14274	0.0470419	0.0470419	0.0735343	0.0735343	0.470741	0.470741	0.735846	0.735846
Fresh spinach	0.681043	0.681043	1.06458	1.06458	0.681043	0.681043	1.06458	1.06458	0.681043	0.681043	1.06458	1.06458	0.681043	0.681043	1.06458	1.06458		Spinach {US}	0.0941189	0.0941189	0.00543004	0.00543004	0.046207	0.046207	0.064099	0.064099	0.100197	0.100197	0.00369809	0.00369809	0.00578072	0.00578072	0.031469	0.031469	0.0491912	0.0491912
Frozen broccoli	0.848679	0.848679	1.32663	1.32663	0.848679	0.848679	1.32663	1.32663	0.848679	0.848679	1.32663	1.32663	0.848679	0.848679	1.32663	1.32663		Frozen Broccoli {US}	0.915662	0.915662	0.0192971	0.0192971	0.112585	0.112585	0.777102	0.777102	1.21474	1.21474	0.0163771	0.0163771	0.0256	0.0256	0.0955484	0.0955484	0.149358	0.149358
Frozen spinach	0.220822	0.220822	0.345182	0.345182	0.220822	0.220822	0.345182	0.345182	0.220822	0.220822	0.345182	0.345182	0.220822	0.220822	0.345182	0.345182		Frozen Spinach {US}	0.667435	0.667435	0.00543004	0.00543004	0.046207	0.046207	0.147385	0.147385	0.230387	0.230387	0.00119907	0.00119907	0.00187435	0.00187435	0.0102035	0.0102035	0.0159498	0.0159498
Fresh green bell pepper	2.25674	2.25674	2.96896	2.96896	2.25674	2.25674	2.96896	2.96896	2.25674	2.25674	2.96896	2.96896	2.25674	2.25674	2.96896	2.96896		Green bell pepper {GLO}	2.28548	2.28548	0.0416305	0.0416305	0.103613	0.103613	5.15774	5.15774	6.78549	6.78549	0.0939493	0.0939493	0.123599	0.123599	0.233829	0.233829	0.307624	0.307624
Fresh cabbage	3.29474	3.29474	4.33454	4.33454	3.29474	3.29474	4.33454	4.33454	3.29474	3.29474	4.33454	4.33454	3.29474	3.29474	4.33454	4.33454		Cabbage red {US}	0.248731	0.248731	0.00850042	0.00850042	0.105714	0.105714	0.819503	0.819503	1.07813	1.07813	0.0280067	0.0280067	0.0368454	0.0368454	0.348301	0.348301	0.458222	0.458222
Fresh celery	2.70738	2.70738	3.56181	3.56181	2.70738	2.70738	3.56181	3.56181	2.70738	2.70738	3.56181	3.56181	2.70738	2.70738	3.56181	3.56181		Celery {US}	0.375056	0.375056	0.0106077	0.0106077	0.131284	0.131284	1.01542	1.01542	1.33588	1.33588	0.028719	0.028719	0.0377826	0.0377826	0.355436	0.355436	0.467609	0.467609
Fresh cucumbers	2.94083	2.94083	3.86894	3.86894	2.94083	2.94083	3.86894	3.86894	2.94083	2.94083	3.86894	3.86894	2.94083	2.94083	3.86894	3.86894		Cucumber {US}	3.00558	3.00558	0.0192409	0.0192409	0.0733136	0.0733136	8.83892	8.83892	11.6284	11.6284	0.0565842	0.0565842	0.0744418	0.0744418	0.215603	0.215603	0.283646	0.283646
Fresh eggplant	0.317165	0.317165	0.41726	0.41726	0.317165	0.317165	0.41726	0.41726	0.317165	0.317165	0.41726	0.41726	0.317165	0.317165	0.41726	0.41726		Aubergine {US}	4.09144	4.09144	0.0323076	0.0323076	0.137403	0.137403	1.29766	1.29766	1.70719	1.70719	0.0102468	0.0102468	0.0134807	0.0134807	0.0435792	0.0435792	0.0573326	0.0573326
Fresh garlic	0.901491	0.901491	1.186	1.186	0.901491	0.901491	1.186	1.186	0.901491	0.901491	1.186	1.186	0.901491	0.901491	1.186	1.186		Onion {US}	0.369311	0.369311	0.0100394	0.0100394	0.135707	0.135707	0.33293	0.33293	0.438001	0.438001	0.0090504	0.0090504	0.0119067	0.0119067	0.122338	0.122338	0.160947	0.160947
Fresh head lettuce	7.03367	7.03367	9.25345	9.25345	7.03367	7.03367	9.25345	9.25345	7.03367	7.03367	9.25345	9.25345	7.03367	7.03367	9.25345	9.25345		Iceberg lettuce {US}	0.142085	0.142085	0.00914305	0.00914305	0.091493	0.091493	0.99938	0.99938	1.31478	1.31478	0.0643092	0.0643092	0.0846048	0.0846048	0.643532	0.643532	0.846626	0.846626
Fresh mushrooms	1.16142	1.16142	1.52796	1.52796	1.16142	1.16142	1.52796	1.52796	1.16142	1.16142	1.52796	1.52796	1.16142	1.16142	1.52796	1.52796		Onion {US}	0.369311	0.369311	0.0100394	0.0100394	0.135707	0.135707	0.428925	0.428925	0.564291	0.564291	0.0116599	0.0116599	0.0153397	0.0153397	0.157612	0.157612	0.207354	0.207354
Canned olives	0.775609	0.775609	1.02039	1.02039	0.775609	0.775609	1.02039	1.02039	0.775609	0.775609	1.02039	1.02039	0.775609	0.775609	1.02039	1.02039		Canned Olives {US}	0.994034	0.994034	0.00184	0.00184	0.000553	0.000553	0.770982	0.770982	1.0143	1.0143	0.00142712	0.00142712	0.00187751	0.00187751	0.000428912	0.000428912	0.000564274	0.000564274
Fresh onions	8.74141	8.74141	11.5001	11.5001	8.74141	8.74141	11.5001	11.5001	8.74141	8.74141	11.5001	11.5001	8.74141	8.74141	11.5001	11.5001		Onion {US}	0.369311	0.369311	0.0100394	0.0100394	0.135707	0.135707	3.2283	3.2283	4.24713	4.24713	0.0877583	0.0877583	0.115454	0.115454	1.18627	1.18627	1.56064	1.56064
Fresh snap beans	0.837537	0.837537	1.10186	1.10186	0.837537	0.837537	1.10186	1.10186	0.837537	0.837537	1.10186	1.10186	0.837537	0.837537	1.10186	1.10186		Fava bean, organic {GLO}	0.662767	0.662767	0.00165463	0.00165463	3.30699	3.30699	0.555092	0.555092	0.730276	0.730276	0.00138582	0.00138582	0.00182317	0.00182317	2.76973	2.76973	3.64384	3.64384
Fresh squash	1.8438	1.8438	2.42569	2.42569	1.8438	1.8438	2.42569	2.42569	1.8438	1.8438	2.42569	2.42569	1.8438	1.8438	2.42569	2.42569		Aubergine {US}	4.09144	4.09144	0.0323076	0.0323076	0.137403	0.137403	7.5438	7.5438	9.92458	9.92458	0.0595688	0.0595688	0.0783683	0.0783683	0.253343	0.253343	0.333296	0.333296
Canned snap beans	1.04621	1.04621	1.37639	1.37639	1.04621	1.04621	1.37639	1.37639	1.04621	1.04621	1.37639	1.37639	1.04621	1.04621	1.37639	1.37639		Canned Beans {US}	1.40288	1.40288	0.00188628	0.00188628	3.76997	3.76997	1.46771	1.46771	1.93091	1.93091	0.00197345	0.00197345	0.00259626	0.00259626	3.94419	3.94419	5.18895	5.18895
Canned cucumbers	0.71098	0.71098	0.935361	0.935361	0.71098	0.71098	0.935361	0.935361	0.71098	0.71098	0.935361	0.935361	0.71098	0.71098	0.935361	0.935361		Canned Cucumbers {US}	3.40044	3.40044	0.0176246	0.0176246	0.0671553	0.0671553	2.41765	2.41765	3.18064	3.18064	0.0125308	0.0125308	0.0164854	0.0164854	0.0477461	0.0477461	0.0628144	0.0628144
Canned mushrooms	0.389116	0.389116	0.511919	0.511919	0.389116	0.389116	0.511919	0.511919	0.389116	0.389116	0.511919	0.511919	0.389116	0.389116	0.511919	0.511919		Average of fresh vegetables plus canning impacts	1.58695	1.58695	0.621487	0.621487	0.866063	0.866063	0.617509	0.617509	0.812391	0.812391	0.241831	0.241831	0.318151	0.318151	0.336999	0.336999	0.443354	0.443354
Frozen snap beans	0.795905	0.795905	1.04709	1.04709	0.795905	0.795905	1.04709	1.04709	0.795905	0.795905	1.04709	1.04709	0.795905	0.795905	1.04709	1.04709		Frozen Beans {US}	2.43851	2.43851	0.00330927	0.00330927	6.61398	6.61398	1.94082	1.94082	2.55333	2.55333	0.00263386	0.00263386	0.00346509	0.00346509	5.2641	5.2641	6.92542	6.92542
Dehydrated onions	0.0698512	0.0698512	0.0918958	0.0918958	0.0698512	0.0698512	0.0918958	0.0918958	0.0698512	0.0698512	0.0918958	0.0918958	0.0698512	0.0698512	0.0918958	0.0918958		Dried Onion {US}	4.0047	4.0047	0.091267	0.091267	1.2337	1.2337	0.279733	0.279733	0.368015	0.368015	0.00637511	0.00637511	0.00838706	0.00838706	0.0861751	0.0861751	0.113371	0.113371
Fresh avocados	1.79863	1.79863	2.36627	2.36627	1.79863	1.79863	2.36627	2.36627	1.79863	1.79863	2.36627	2.36627	1.79863	1.79863	2.36627	2.36627		Avocado {US}	0.666142	0.666142	0.739917	0.739917	1.07438	1.07438	1.19814	1.19814	1.57627	1.57627	1.33084	1.33084	1.75084	1.75084	1.93241	1.93241	2.54226	2.54226
Fresh red bell pepper	2.15298	2.15298	5.47111	5.47111	2.15298	2.15298	5.47111	5.47111	2.15298	2.15298	5.47111	5.47111	2.15298	2.15298	5.47111	5.47111		Green bell pepper {GLO}	2.28548	2.28548	0.0416305	0.0416305	0.103613	0.103613	4.92059	4.92059	12.5041	12.5041	0.0896295	0.0896295	0.227765	0.227765	0.223077	0.223077	0.56688	0.56688
Fresh carrots	3.40905	3.40905	8.66303	8.66303	3.40905	3.40905	8.66303	8.66303	3.40905	3.40905	8.66303	8.66303	3.40905	3.40905	8.66303	8.66303		Carrot {US}	0.0619207	0.0619207	0.0178214	0.0178214	0.142314	0.142314	0.211091	0.211091	0.53642	0.53642	0.060754	0.060754	0.154387	0.154387	0.485155	0.485155	1.23287	1.23287
Fresh tomatoes	7.91459	7.91459	20.1124	20.1124	7.91459	7.91459	20.1124	20.1124	7.91459	7.91459	20.1124	20.1124	7.91459	7.91459	20.1124	20.1124		Tomato {US}	1.39552	1.39552	0.00307298	0.00307298	0.0494447	0.0494447	11.0449	11.0449	28.0672	28.0672	0.0243214	0.0243214	0.0618051	0.0618051	0.391335	0.391335	0.994453	0.994453
Canned carrots	0.254818	0.254818	0.647539	0.647539	0.254818	0.254818	0.647539	0.647539	0.254818	0.254818	0.647539	0.647539	0.254818	0.254818	0.647539	0.647539		Canned Carrots {US}	0.716679	0.716679	0.0199599	0.0199599	0.159391	0.159391	0.182623	0.182623	0.464078	0.464078	0.00508615	0.00508615	0.0129248	0.0129248	0.0406158	0.0406158	0.103212	0.103212
Canned chile peppers	2.17653	2.17653	5.53095	5.53095	2.17653	2.17653	5.53095	5.53095	2.17653	2.17653	5.53095	5.53095	2.17653	2.17653	5.53095	5.53095		Canned Peppers {US}	3.44782	3.44782	0.0495812	0.0495812	0.127193	0.127193	7.50427	7.50427	19.0697	19.0697	0.107915	0.107915	0.274231	0.274231	0.27684	0.27684	0.7035	0.7035
Canned tomatoes	13.1991	13.1991	33.5413	33.5413	13.1991	13.1991	33.5413	33.5413	13.1991	13.1991	33.5413	33.5413	13.1991	13.1991	33.5413	33.5413		Canned Tomatoes {US}	2.04284	2.04284	0.00307298	0.00307298	0.0494447	0.0494447	26.9637	26.9637	68.5196	68.5196	0.0405605	0.0405605	0.103072	0.103072	0.652625	0.652625	1.65844	1.65844
Other canned vegetables	0.861501	0.861501	2.18923	2.18923	0.861501	0.861501	2.18923	2.18923	0.861501	0.861501	2.18923	2.18923	0.861501	0.861501	2.18923	2.18923		Canned Tomatoes {US}	2.04284	2.04284	0.00307298	0.00307298	0.0494447	0.0494447	1.75991	1.75991	4.47226	4.47226	0.00264738	0.00264738	0.00672747	0.00672747	0.0425967	0.0425967	0.108246	0.108246
Frozen carrots	0.365584	0.365584	0.929015	0.929015	0.365584	0.365584	0.929015	0.929015	0.365584	0.365584	0.929015	0.929015	0.365584	0.365584	0.929015	0.929015		Frozen Carrots {US}	0.635237	0.635237	0.0178214	0.0178214	0.142314	0.142314	0.232232	0.232232	0.590144	0.590144	0.0065152	0.0065152	0.0165563	0.0165563	0.0520276	0.0520276	0.132212	0.132212
Fresh potatoes	16.3726	16.3726	20.7313	20.7313	16.3726	16.3726	20.7313	20.7313	16.3726	16.3726	20.7313	20.7313	16.3726	16.3726	20.7313	20.7313		Potato {US}	0.176917	0.176917	0.0720313	0.0720313	0.271631	0.271631	2.89658	2.89658	3.66771	3.66771	1.17934	1.17934	1.4933	1.4933	4.4473	4.4473	5.63125	5.63125
Fresh sweetpotatoes	2.80326	2.80326	3.54954	3.54954	2.80326	2.80326	3.54954	3.54954	2.80326	2.80326	3.54954	3.54954	2.80326	2.80326	3.54954	3.54954		Potato {US}	0.176917	0.176917	0.0720313	0.0720313	0.271631	0.271631	0.495943	0.495943	0.627973	0.627973	0.201922	0.201922	0.255678	0.255678	0.761451	0.761451	0.964164	0.964164
Canned sweet corn	2.31794	2.31794	2.93502	2.93502	2.31794	2.31794	2.93502	2.93502	2.31794	2.31794	2.93502	2.93502	2.31794	2.31794	2.93502	2.93502		Canned Corn {US}	1.06272	1.06272	0.121162	0.121162	0.567519	0.567519	2.46332	2.46332	3.1191	3.1191	0.280846	0.280846	0.355612	0.355612	1.31548	1.31548	1.66568	1.66568
Frozen sweet corn	1.0704	1.0704	1.35536	1.35536	1.0704	1.0704	1.35536	1.35536	1.0704	1.0704	1.35536	1.35536	1.0704	1.0704	1.35536	1.35536		Frozen Corn {US}	1.10792	1.10792	0.155935	0.155935	0.730398	0.730398	1.18592	1.18592	1.50163	1.50163	0.166913	0.166913	0.211348	0.211348	0.781816	0.781816	0.989951	0.989951
Frozen green peas	0.641319	0.641319	0.81205	0.81205	0.641319	0.641319	0.81205	0.81205	0.641319	0.641319	0.81205	0.81205	0.641319	0.641319	0.81205	0.81205		Frozen Beans {US}	2.43851	2.43851	0.00330927	0.00330927	6.61398	6.61398	1.56386	1.56386	1.98019	1.98019	0.0021223	0.0021223	0.00268729	0.00268729	4.24167	4.24167	5.37089	5.37089
Frozen potatoes	11.6295	11.6295	14.7255	14.7255	11.6295	11.6295	14.7255	14.7255	11.6295	11.6295	14.7255	14.7255	11.6295	11.6295	14.7255	14.7255		Frozen Potatoes {US}	0.750233	0.750233	0.0720312	0.0720312	0.271631	0.271631	8.72481	8.72481	11.0475	11.0475	0.837685	0.837685	1.06069	1.06069	3.15892	3.15892	3.99989	3.99989
Misc frozen vegetables	1.04967	1.04967	1.32911	1.32911	1.04967	1.04967	1.32911	1.32911	1.04967	1.04967	1.32911	1.32911	1.04967	1.04967	1.32911	1.32911		Frozen Potatoes {US}	0.750233	0.750233	0.0720312	0.0720312	0.271631	0.271631	0.787494	0.787494	0.99714	0.99714	0.0756087	0.0756087	0.0957372	0.0957372	0.285122	0.285122	0.361027	0.361027
Dehydrated potatoes	0.727087	0.727087	0.920651	0.920651	0.727087	0.727087	0.920651	0.920651	0.727087	0.727087	0.920651	0.920651	0.727087	0.727087	0.920651	0.920651		Dried Potatoes {US}	1.49994	1.49994	0.347138	0.347138	1.30906	1.30906	1.09059	1.09059	1.38092	1.38092	0.2524	0.2524	0.319593	0.319593	0.951803	0.951803	1.20519	1.20519
Potato chips	1.73713	1.73713	2.19959	2.19959	1.73713	1.73713	2.19959	2.19959	1.73713	1.73713	2.19959	2.19959	1.73713	1.73713	2.19959	2.19959		Dried Potatoes {US}	1.49994	1.49994	0.347138	0.347138	1.30906	1.30906	2.60559	2.60559	3.29925	3.29925	0.603025	0.603025	0.763562	0.763562	2.27402	2.27402	2.8794	2.8794
Food Group: Fruits
Component	Mass at Producer Gate (kg/a) - 30% beef as ground beef	Mass at Producer Gate (kg/a) - 50% of beef as ground beef
Fresh oranges	4.87958	4.87958	12.8137	12.8137	4.87958	4.87958	12.8137	12.8137	4.87958	4.87958	12.8137	12.8137	4.87958	4.87958	12.8137	12.8137		Citrus {US}	0.131399	0.131399	0.0694968	0.0694968	0.304742	0.304742	0.641171	0.641171	1.6837	1.6837	0.339115	0.339115	0.890509	0.890509	1.48701	1.48701	3.90486	3.90486
Fresh strawberries	3.45356	3.45356	9.06898	9.06898	3.45356	3.45356	9.06898	9.06898	3.45356	3.45356	9.06898	9.06898	3.45356	3.45356	9.06898	9.06898		Strawberry {US}	0.131805	0.131805	0.00503363	0.00503363	0.424824	0.424824	0.455197	0.455197	1.19534	1.19534	0.017384	0.017384	0.0456499	0.0456499	1.46716	1.46716	3.85272	3.85272
Fresh watermelon	7.34211	7.34211	19.2802	19.2802	7.34211	7.34211	19.2802	19.2802	7.34211	7.34211	19.2802	19.2802	7.34211	7.34211	19.2802	19.2802		Melon {US}	0.118958	0.118958	0.0539641	0.0539641	0.0779978	0.0779978	0.873405	0.873405	2.29354	2.29354	0.396211	0.396211	1.04044	1.04044	0.572669	0.572669	1.50382	1.50382
Orange juice	16.4728	16.4728	43.2573	43.2573	16.4728	16.4728	43.2573	43.2573	16.4728	16.4728	43.2573	43.2573	16.4728	16.4728	43.2573	43.2573		Orange Juice {US}	0.262798	0.262798	0.138994	0.138994	0.609483	0.609483	4.32902	4.32902	11.3679	11.3679	2.28962	2.28962	6.01249	6.01249	10.0399	10.0399	26.3646	26.3646
Grapefruit juice	1.1928	1.1928	3.13227	3.13227	1.1928	1.1928	3.13227	3.13227	1.1928	1.1928	3.13227	3.13227	1.1928	1.1928	3.13227	3.13227		Grapefruit Juice {US}	0.295647	0.295647	0.156368	0.156368	0.685669	0.685669	0.352648	0.352648	0.926046	0.926046	0.186515	0.186515	0.489786	0.489786	0.817865	0.817865	2.1477	2.1477
Apple juice	10.1172	10.1172	26.5676	26.5676	10.1172	10.1172	26.5676	26.5676	10.1172	10.1172	26.5676	26.5676	10.1172	10.1172	26.5676	26.5676		Apple Juice {US}	0.364504	0.364504	0.0178656	0.0178656	0.469254	0.469254	3.68776	3.68776	9.68398	9.68398	0.18075	0.18075	0.474646	0.474646	4.74753	4.74753	12.4669	12.4669
Cranberry juice	1.0701	1.0701	2.81006	2.81006	1.0701	1.0701	2.81006	2.81006	1.0701	1.0701	2.81006	2.81006	1.0701	1.0701	2.81006	2.81006		Cranberry Juice {US}	0.171346	0.171346	0.00654372	0.00654372	0.552271	0.552271	0.183357	0.183357	0.481493	0.481493	0.00700243	0.00700243	0.0183882	0.0183882	0.590985	0.590985	1.55191	1.55191
Grape juice	1.7213	1.7213	4.52009	4.52009	1.7213	1.7213	4.52009	4.52009	1.7213	1.7213	4.52009	4.52009	1.7213	1.7213	4.52009	4.52009		Grape Juice {US}	0.240742	0.240742	0.122376	0.122376	0.462747	0.462747	0.414388	0.414388	1.08817	1.08817	0.210645	0.210645	0.553148	0.553148	0.796525	0.796525	2.09166	2.09166
Pineapple juice	0.979838	0.979838	2.57303	2.57303	0.979838	0.979838	2.57303	2.57303	0.979838	0.979838	2.57303	2.57303	0.979838	0.979838	2.57303	2.57303		Pineapple Juice {US}	0.165486	0.165486	0.0342931	0.0342931	0.467493	0.467493	0.16215	0.16215	0.425801	0.425801	0.0336017	0.0336017	0.0882374	0.0882374	0.458068	0.458068	1.20288	1.20288
Fresh apples	7.67776	7.67776	20.1616	20.1616	7.67776	7.67776	20.1616	20.1616	7.67776	7.67776	20.1616	20.1616	7.67776	7.67776	20.1616	20.1616		Apple {US}	0.243003	0.243003	0.0119104	0.0119104	0.312836	0.312836	1.86572	1.86572	4.89933	4.89933	0.0914453	0.0914453	0.240133	0.240133	2.40188	2.40188	6.30727	6.30727
Fresh bananas	13.3066	13.3066	34.9429	34.9429	13.3066	13.3066	34.9429	34.9429	13.3066	13.3066	34.9429	34.9429	13.3066	13.3066	34.9429	34.9429		Banana {US}	0.18632	0.18632	0.108204	0.108204	0.197215	0.197215	2.47929	2.47929	6.51056	6.51056	1.43982	1.43982	3.78095	3.78095	2.62426	2.62426	6.89126	6.89126
Fresh grapes	3.77344	3.77344	9.90897	9.90897	3.77344	3.77344	9.90897	9.90897	3.77344	3.77344	9.90897	9.90897	3.77344	3.77344	9.90897	9.90897		Grape {US}	0.185186	0.185186	0.0941351	0.0941351	0.355959	0.355959	0.698788	0.698788	1.835	1.835	0.355213	0.355213	0.932781	0.932781	1.34319	1.34319	3.52719	3.52719
Fresh mangoes	1.10363	1.10363	2.8981	2.8981	1.10363	1.10363	2.8981	2.8981	1.10363	1.10363	2.8981	2.8981	1.10363	1.10363	2.8981	2.8981		Mangoes {US}	0.102326	0.102326	0.0141229	0.0141229	0.328088	0.328088	0.112929	0.112929	0.29655	0.29655	0.0155865	0.0155865	0.0409297	0.0409297	0.362087	0.362087	0.950832	0.950832
Fresh peaches	2.33564	2.33564	6.13335	6.13335	2.33564	2.33564	6.13335	6.13335	2.33564	2.33564	6.13335	6.13335	2.33564	2.33564	6.13335	6.13335		Peaches {US}	0.66725	0.66725	0.198389	0.198389	0.31232	0.31232	1.55846	1.55846	4.09248	4.09248	0.463366	0.463366	1.21679	1.21679	0.729468	0.729468	1.91557	1.91557
Fresh pears	1.44374	1.44374	3.79122	3.79122	1.44374	1.44374	3.79122	3.79122	1.44374	1.44374	3.79122	3.79122	1.44374	1.44374	3.79122	3.79122		Pear {US}	0.280636	0.280636	0.0163145	0.0163145	0.379512	0.379512	0.405165	0.405165	1.06395	1.06395	0.0235539	0.0235539	0.061852	0.061852	0.547915	0.547915	1.43881	1.43881
Canned apples	1.66444	1.66444	4.37078	4.37078	1.66444	1.66444	4.37078	4.37078	1.66444	1.66444	4.37078	4.37078	1.66444	1.66444	4.37078	4.37078		Canned Apples {US}	0.894705	0.894705	0.0121248	0.0121248	0.318467	0.318467	1.48918	1.48918	3.91056	3.91056	0.020181	0.020181	0.0529949	0.0529949	0.530069	0.530069	1.39195	1.39195
Raisins	0.665792	0.665792	1.74836	1.74836	0.665792	0.665792	1.74836	1.74836	0.665792	0.665792	1.74836	1.74836	0.665792	0.665792	1.74836	1.74836		Raisins {US}	1.48437	1.48437	0.425491	0.425491	1.60894	1.60894	0.988281	0.988281	2.59521	2.59521	0.283288	0.283288	0.743909	0.743909	1.07122	1.07122	2.81299	2.81299
Food Group: Grains
Component	Mass at Producer Gate (kg/a) - 30% beef as ground beef	Mass at Producer Gate (kg/a) - 50% of beef as ground beef
White and whole wheat flour	55.9259	55.9259	34.6832	34.6832	55.9259	55.9259	0.666984	0.666984	55.9259	55.9259	0.666984	0.666984	55.9259	55.9259	0.666984	0.666984		Wheat flour {US}	1.00175	1.00175	0.362473	0.362473	4.83304	4.83304	56.0241	56.0241	34.744	34.744	20.2716	20.2716	12.5717	12.5717	270.292	270.292	167.625	167.625
Rice	9.29733	9.29733	5.76586	5.76586	9.29733	9.29733	0.110882	0.110882	9.29733	9.29733	0.110882	0.110882	9.29733	9.29733	0.110882	0.110882		Rice, processed {US}	2.25968	2.25968	0.615743	0.615743	1.65975	1.65975	21.009	21.009	13.029	13.029	5.72476	5.72476	3.55029	3.55029	15.4312	15.4312	9.56987	9.56987
Corn flour and meal	8.78408	8.78408	5.44756	5.44756	8.78408	8.78408	0.104761	0.104761	8.78408	8.78408	0.104761	0.104761	8.78408	8.78408	0.104761	0.104761		Corn Products {US}	1.57191	1.57191	0.155935	0.155935	0.730398	0.730398	13.8078	13.8078	8.56307	8.56307	1.36975	1.36975	0.849468	0.849468	6.41588	6.41588	3.97889	3.97889
Corn hominy and grits	4.23274	4.23274	2.62499	2.62499	4.23274	4.23274	0.0504806	0.0504806	4.23274	4.23274	0.0504806	0.0504806	4.23274	4.23274	0.0504806	0.0504806		Corn Products {US}	1.57191	1.57191	0.155935	0.155935	0.730398	0.730398	6.65349	6.65349	4.12625	4.12625	0.660035	0.660035	0.409329	0.409329	3.09159	3.09159	1.91729	1.91729
Corn starch	2.0481	2.0481	1.27016	1.27016	2.0481	2.0481	0.0244261	0.0244261	2.0481	2.0481	0.0244261	0.0244261	2.0481	2.0481	0.0244261	0.0244261		Corn Products {US}	1.57191	1.57191	0.155935	0.155935	0.730398	0.730398	3.21943	3.21943	1.99657	1.99657	0.319372	0.319372	0.198062	0.198062	1.49593	1.49593	0.92772	0.92772
Oat products	2.35486	2.35486	1.4604	1.4604	2.35486	2.35486	0.0280846	0.0280846	2.35486	2.35486	0.0280846	0.0280846	2.35486	2.35486	0.0280846	0.0280846		Oat Products {US}	0.770931	0.770931	0.0250142	0.0250142	3.49928	3.49928	1.81544	1.81544	1.12587	1.12587	0.058905	0.058905	0.0365307	0.0365307	8.24033	8.24033	5.11035	5.11035
Durum flour	5.43962	5.43962	3.37345	3.37345	5.43962	5.43962	0.0648741	0.0648741	5.43962	5.43962	0.0648741	0.0648741	5.43962	5.43962	0.0648741	0.0648741		Wheat flour {US}	1.00175	1.00175	0.362473	0.362473	4.83304	4.83304	5.44917	5.44917	3.37937	3.37937	1.97172	1.97172	1.22278	1.22278	26.2899	26.2899	16.304	16.304
Food Group: Dairy
Component	Mass at Producer Gate (kg/a) - 30% beef as ground beef	Mass at Producer Gate (kg/a) - 50% of beef as ground beef
Cheddar cheese	4.84256	4.84256	8.87467	0	4.84256	4.84256	8.87467	0	4.84256	4.84256	8.87467	0	4.84256	4.84256	8.87467	0		Cheese {US}	12.0469	12.0469	0.267971	0.267971	8.44148	8.44148	58.3379	58.3379	106.913	0	1.29767	1.29767	2.37816	0	40.8783	40.8783	74.9154	0
Other American cheese	1.59313	1.59313	2.91964	0	1.59313	1.59313	2.91964	0	1.59313	1.59313	2.91964	0	1.59313	1.59313	2.91964	0		Cheese {US}	12.0469	12.0469	0.267971	0.267971	8.44148	8.44148	19.1923	19.1923	35.1727	0	0.426913	0.426913	0.782379	0	13.4484	13.4484	24.646	0
Provolone cheese	0.532174	0.532174	0.975285	0	0.532174	0.532174	0.975285	0	0.532174	0.532174	0.975285	0	0.532174	0.532174	0.975285	0		Cheese {US}	12.0469	12.0469	0.267971	0.267971	8.44148	8.44148	6.41106	6.41106	11.7492	0	0.142607	0.142607	0.261348	0	4.49234	4.49234	8.23285	0
Parmesan cheese	0.379594	0.379594	0.695661	0	0.379594	0.379594	0.695661	0	0.379594	0.379594	0.695661	0	0.379594	0.379594	0.695661	0		Cheese {US}	12.0469	12.0469	0.267971	0.267971	8.44148	8.44148	4.57295	4.57295	8.38057	0	0.10172	0.10172	0.186417	0	3.20434	3.20434	5.8724	0
Mozarella cheese	5.19565	5.19565	9.52177	0	5.19565	5.19565	9.52177	0	5.19565	5.19565	9.52177	0	5.19565	5.19565	9.52177	0		Cheese {US}	12.0469	12.0469	0.267971	0.267971	8.44148	8.44148	62.5916	62.5916	114.708	0	1.39229	1.39229	2.55156	0	43.859	43.859	80.3778	0
Plain whole milk	22.5048	22.5048	41.2432	0	22.5048	22.5048	41.2432	0	22.5048	22.5048	41.2432	0	22.5048	22.5048	41.2432	0		Milk {US}	1.56739	1.56739	0.0349316	0.0349316	1.23049	1.23049	35.2738	35.2738	64.6442	0	0.786128	0.786128	1.44069	0	27.6919	27.6919	50.7493	0
2 percent milk	30.3613	30.3613	55.6415	0	30.3613	30.3613	55.6415	0	30.3613	30.3613	55.6415	0	30.3613	30.3613	55.6415	0		Milk {US}	1.56739	1.56739	0.0349316	0.0349316	1.23049	1.23049	47.588	47.588	87.2118	0	1.06057	1.06057	1.94364	0	37.3593	37.3593	68.4662	0
1 percent milk	11.1336	11.1336	20.404	0	11.1336	11.1336	20.404	0	11.1336	11.1336	20.404	0	11.1336	11.1336	20.404	0		Milk {US}	1.56739	1.56739	0.0349316	0.0349316	1.23049	1.23049	17.4507	17.4507	31.981	0	0.388915	0.388915	0.712743	0	13.6998	13.6998	25.1068	0
Skim milk	12.7099	12.7099	23.2927	0	12.7099	12.7099	23.2927	0	12.7099	12.7099	23.2927	0	12.7099	12.7099	23.2927	0		Milk {US}	1.56739	1.56739	0.0349316	0.0349316	1.23049	1.23049	19.9213	19.9213	36.5086	0	0.443976	0.443976	0.813649	0	15.6394	15.6394	28.6613	0
Lowfat flavored milk	6.48508	6.48508	11.8848	0	6.48508	6.48508	11.8848	0	6.48508	6.48508	11.8848	0	6.48508	6.48508	11.8848	0		Milk {US}	1.56739	1.56739	0.0349316	0.0349316	1.23049	1.23049	10.1646	10.1646	18.6282	0	0.226534	0.226534	0.415156	0	7.97982	7.97982	14.6241	0
Ice cream	6.52064	6.52064	11.95	0	6.52064	6.52064	11.95	0	6.52064	6.52064	11.95	0	6.52064	6.52064	11.95	0		Ice Cream {US}	2.73193	2.73193	0.0509116	0.0509116	1.73644	1.73644	17.8139	17.8139	32.6466	0	0.331976	0.331976	0.608393	0	11.3227	11.3227	20.7504	0
Evap cond canned whole milk	6.42697	6.42697	11.7783	0	6.42697	6.42697	11.7783	0	6.42697	6.42697	11.7783	0	6.42697	6.42697	11.7783	0		Condensed milk {US}	1.96942	1.96942	0.043223	0.043223	1.5136	1.5136	12.6574	12.6574	23.1965	0	0.277793	0.277793	0.509095	0	9.72788	9.72788	17.8277	0
Evap cond bulk whole milk	15.8076	15.8076	28.9697	0	15.8076	15.8076	28.9697	0	15.8076	15.8076	28.9697	0	15.8076	15.8076	28.9697	0		Condensed milk {US}	1.96942	1.96942	0.043223	0.043223	1.5136	1.5136	31.1319	31.1319	57.0536	0	0.683252	0.683252	1.25216	0	23.9265	23.9265	43.8486	0
Evap cond skim milk	3.02796	3.02796	5.54916	0	3.02796	3.02796	5.54916	0	3.02796	3.02796	5.54916	0	3.02796	3.02796	5.54916	0		Condensed milk {US}	1.96942	1.96942	0.043223	0.043223	1.5136	1.5136	5.96333	5.96333	10.9286	0	0.130877	0.130877	0.239851	0	4.58313	4.58313	8.39923	0
Nonfat dry milk	1.55707	1.55707	2.85355	0	1.55707	1.55707	2.85355	0	1.55707	1.55707	2.85355	0	1.55707	1.55707	2.85355	0		Powdered milk {US}	12.3166	12.3166	0.270313	0.270313	9.46594	9.46594	19.1777	19.1777	35.1459	0	0.420895	0.420895	0.77135	0	14.7391	14.7391	27.0115	0
Yogurt	6.52	6.52	11.9488	0	6.52	6.52	11.9488	0	6.52	6.52	11.9488	0	6.52	6.52	11.9488	0		Yoghurt {US}	1.77528	1.77528	0.0367591	0.0367591	1.25725	1.25725	11.5748	11.5748	21.2125	0	0.239669	0.239669	0.439228	0	8.19725	8.19725	15.0226	0	Impacts from alterations to the baseline diets
Soy Beverage*	0	0	0	378.326	0	0	0	378.326	0	0	0	378.326	0	0	0	378.326		Soybean beverage {US}	0.166228	0.166228	0.0132942	0.0132942	0.534707	0.534707	0	0	0	62.8883	0	0	0	5.02955	0	0	0	202.294	10% PBB Substitution												25% PBB Substitution
																																					GWP				WSI				Land				GWP
Food Group: Protein																																					kg CO2 e/a	kg CO2 e/a	kg CO2 e/a	kg CO2 e/a	m3/a	m3/a	m3/a	m3/a	m2*a/a	m2*a/a	m2*a/a	m2*a/a	kg CO2 e/a
Component	Mass at Producer Gate (kg/a) - 30% beef as ground beef	Mass at Producer Gate (kg/a) - 50% of beef as ground beef																																			30% ground beef, carcass yield = 43%'	50% ground beef, carcass yield = 39%'	VEG	VGN	30% ground beef, carcass yield = 43%'	50% ground beef, carcass yield = 39%'	VEG	VGN	30% ground beef, carcass yield = 43%'	50% ground beef, carcass yield = 39%'	VEG	VGN	30% ground beef, carcass yield = 43%'
Eggs	14.722	14.722	17.5824	0	14.722	14.722	15.8242	0	14.722	14.722	13.1868	0	14.722	14.722	8.79121	0		Eggs {US}	2.2736	2.2736	0.344679	0.344679	2.10351	2.10351	33.4719	33.4719	39.9754	0	5.07435	5.07435	6.06029	0	30.9678	30.9678	36.9848	0	33.4719	33.4719	35.9779	0	5.07435	5.07435	5.45426	0	30.9678	30.9678	33.2864	0	33.4719
Dry Peas and lentils	0.439682	0.439682	1.81995	2.16119	0.439682	0.439682	1.63795	1.94507	0.439682	0.439682	1.36496	1.62089	0.439682	0.439682	0.909973	1.08059		Dried Beans {US}	1.26198	1.26198	0.00346503	0.00346503	3.30459	3.30459	0.55487	0.55487	2.29674	2.72737	0.00152351	0.00152351	0.00630617	0.00748857	1.45297	1.45297	6.01418	7.14184	0.55487	0.55487	2.06706	2.45464	0.00152351	0.00152351	0.00567555	0.00673972	1.45297	1.45297	5.41276	6.42766	0.55487
Dry black beans	0.166618	0.166618	0.689672	0.818985	0.166618	0.166618	0.620705	0.737087	0.166618	0.166618	0.517254	0.614239	0.166618	0.166618	0.344836	0.409493		Dried Beans {US}	1.26198	1.26198	0.00346503	0.00346503	3.30459	3.30459	0.210269	0.210269	0.870352	1.03354	0.000577337	0.000577337	0.00238973	0.00283781	0.550605	0.550605	2.27908	2.70641	0.210269	0.210269	0.783317	0.930189	0.000577337	0.000577337	0.00215076	0.00255403	0.550605	0.550605	2.05118	2.43577	0.210269
Dry great northern beans	0.0947054	0.0947054	0.392008	0.465509	0.0947054	0.0947054	0.352807	0.418958	0.0947054	0.0947054	0.294006	0.349132	0.0947054	0.0947054	0.196004	0.232755		Dried Beans {US}	1.26198	1.26198	0.00346503	0.00346503	3.30459	3.30459	0.119516	0.119516	0.494706	0.587463	0.000328157	0.000328157	0.00135832	0.001613	0.312963	0.312963	1.29543	1.53832	0.119516	0.119516	0.445235	0.528717	0.000328157	0.000328157	0.00122249	0.0014517	0.312963	0.312963	1.16588	1.38449	0.119516
Dry navy beans	0.377982	0.377982	1.56456	1.85791	0.377982	0.377982	1.4081	1.67212	0.377982	0.377982	1.17342	1.39343	0.377982	0.377982	0.782278	0.928955		Dried Beans {US}	1.26198	1.26198	0.00346503	0.00346503	3.30459	3.30459	0.477006	0.477006	1.97444	2.34465	0.00130972	0.00130972	0.00542123	0.00643771	1.24908	1.24908	5.17022	6.13964	0.477006	0.477006	1.77699	2.11018	0.00130972	0.00130972	0.00487911	0.00579394	1.24908	1.24908	4.6532	5.52567	0.477006
Dry pinto beans	1.57492	1.57492	6.51896	7.74126	1.57492	1.57492	5.86706	6.96714	1.57492	1.57492	4.88922	5.80595	1.57492	1.57492	3.25948	3.87063		Dried Beans {US}	1.26198	1.26198	0.00346503	0.00346503	3.30459	3.30459	1.98752	1.98752	8.22679	9.76932	0.00545714	0.00545714	0.0225884	0.0268237	5.20446	5.20446	21.5425	25.5817	1.98752	1.98752	7.40411	8.79239	0.00545714	0.00545714	0.0203295	0.0241413	5.20446	5.20446	19.3882	23.0235	1.98752
Dry red kidney beans	0.222423	0.222423	0.92066	1.09328	0.222423	0.222423	0.828594	0.983956	0.222423	0.222423	0.690495	0.819963	0.222423	0.222423	0.46033	0.546642		Dried Beans {US}	1.26198	1.26198	0.00346503	0.00346503	3.30459	3.30459	0.280693	0.280693	1.16186	1.3797	0.000770702	0.000770702	0.00319012	0.00378826	0.735017	0.735017	3.04241	3.61286	0.280693	0.280693	1.04567	1.24173	0.000770702	0.000770702	0.0028711	0.00340944	0.735017	0.735017	2.73817	3.25157	0.280693
Other dry beans	0.685779	0.685779	2.8386	3.37084	0.685779	0.685779	2.55474	3.03375	0.685779	0.685779	2.12895	2.52813	0.685779	0.685779	1.4193	1.68542		Dried Beans {US}	1.26198	1.26198	0.00346503	0.00346503	3.30459	3.30459	0.86544	0.86544	3.58226	4.25393	0.00237624	0.00237624	0.00983583	0.0116801	2.26622	2.26622	9.38042	11.1392	0.86544	0.86544	3.22403	3.82854	0.00237624	0.00237624	0.00885225	0.010512	2.26622	2.26622	8.44237	10.0253	0.86544
Beef	25.8186	25.8186	0	0	25.0441	24.5277	0	0	23.8822	22.5913	0	0	21.9458	19.364	0	0
Ground	7.74559	12.9093	0	0	6.97103	11.6184	0	0	5.80919	9.68199	0	0	3.8728	6.45466	0	0		Ground Beef {US}	28.6027	31.6534	5.77582	6.38291	100.13	102.043	221.545	408.624	0	0	44.7371	82.399	0	0	775.57	1317.31	0	0	199.39	367.762	0	0	40.2634	74.1591	0	0	698.013	1185.58	0	0	166.159
Other	18.073	12.9093	0	0	18.073	12.9093	0	0	18.073	12.9093	0	0	18.073	12.9093	0	0		Beef {US}	32.3593	35.4086	6.56353	7.1663	113.786	114.566	584.832	457.1	0	0	118.623	92.5121	0	0	2056.45	1478.97	0	0	584.832	457.1	0	0	118.623	92.5121	0	0	2056.45	1478.97	0	0	584.832
Pork	20.1882	20.1882	0	0	20.1882	20.1882	0	0	20.1882	20.1882	0	0	20.1882	20.1882	0	0		Pork {US}	4.92784	4.92784	1.0549	1.0549	7.69778	7.69778	99.4844	99.4844	0	0	21.2966	21.2966	0	0	155.405	155.405	0	0	99.4844	99.4844	0	0	21.2966	21.2966	0	0	155.405	155.405	0	0	99.4844
Chicken	26.4099	26.4099	0	0	26.4099	26.4099	0	0	26.4099	26.4099	0	0	26.4099	26.4099	0	0		Chicken {US}	3.65429	3.65429	0.541282	0.541282	3.15491	3.15491	96.5091	96.5091	0	0	14.2952	14.2952	0	0	83.3208	83.3208	0	0	96.5091	96.5091	0	0	14.2952	14.2952	0	0	83.3208	83.3208	0	0	96.5091
Turkey	5.8816	5.8816	0	0	5.8816	5.8816	0	0	5.8816	5.8816	0	0	5.8816	5.8816	0	0		Chicken {US}	3.65429	3.65429	0.541282	0.541282	3.15491	3.15491	21.493	21.493	0	0	3.18361	3.18361	0	0	18.5559	18.5559	0	0	21.493	21.493	0	0	3.18361	3.18361	0	0	18.5559	18.5559	0	0	21.493
Peanuts	3.17586	3.17586	7.25091	8.36643	3.17586	3.17586	6.52582	7.52979	3.17586	3.17586	5.43818	6.27483	3.17586	3.17586	3.62546	4.18322		Peanuts {US}	0.397859	0.397859	0.223959	0.223959	6.22576	6.22576	1.26354	1.26354	2.88484	3.32866	0.711261	0.711261	1.62391	1.87374	19.7721	19.7721	45.1424	52.0874	1.26354	1.26354	2.59636	2.9958	0.711261	0.711261	1.46151	1.68636	19.7721	19.7721	40.6282	46.8787	1.26354
Almonds	0.734607	0.734607	1.67721	1.93524	0.734607	0.734607	1.50949	1.74171	0.734607	0.734607	1.2579	1.45143	0.734607	0.734607	0.838603	0.967619		Almonds {US}	3.33375	3.33375	4.48226	4.48226	4.79718	4.79718	2.44899	2.44899	5.59139	6.4516	3.2927	3.2927	7.51768	8.67424	3.52404	3.52404	8.04586	9.28369	2.44899	2.44899	5.03225	5.80644	3.2927	3.2927	6.76591	7.80682	3.52404	3.52404	7.24127	8.35532	2.44899
Pecans	0.242002	0.242002	0.552523	0.637527	0.242002	0.242002	0.497271	0.573774	0.242002	0.242002	0.414393	0.478145	0.242002	0.242002	0.276262	0.318764		Cashew Nuts {BR}	1.39008	1.39008	0.160223	0.160223	0.0615788	0.0615788	0.336403	0.336403	0.768053	0.886215	0.0387743	0.0387743	0.0885269	0.102146	0.0149022	0.0149022	0.0340238	0.0392582	0.336403	0.336403	0.691247	0.797593	0.0387743	0.0387743	0.0796742	0.0919318	0.0149022	0.0149022	0.0306214	0.0353324	0.336403
Walnuts	0.205031	0.205031	0.468113	0.54013	0.205031	0.205031	0.421302	0.486117	0.205031	0.205031	0.351085	0.405098	0.205031	0.205031	0.234057	0.270065		Walnuts {US}	0.516796	0.516796	0.490783	0.490783	1.89413	1.89413	0.105959	0.105959	0.241919	0.279137	0.100626	0.100626	0.229742	0.265087	0.388354	0.388354	0.886665	1.02307	0.105959	0.105959	0.217727	0.251224	0.100626	0.100626	0.206768	0.238578	0.388354	0.388354	0.797998	0.920767	0.105959
Macadamia	0.0495844	0.0495844	0.113208	0.130625	0.0495844	0.0495844	0.101887	0.117562	0.0495844	0.0495844	0.0849059	0.0979684	0.0495844	0.0495844	0.056604	0.0653123		Cashew Nuts {BR}	1.39008	1.39008	0.160223	0.160223	0.0615788	0.0615788	0.0689264	0.0689264	0.157368	0.181579	0.00794456	0.00794456	0.0181385	0.020929	0.00305335	0.00305335	0.00697121	0.00804371	0.0689264	0.0689264	0.141631	0.163421	0.00794456	0.00794456	0.0163247	0.0188361	0.00305335	0.00305335	0.00627409	0.00723934	0.0689264
Pistachios	0.0789975	0.0789975	0.180362	0.20811	0.0789975	0.0789975	0.162326	0.187299	0.0789975	0.0789975	0.135271	0.156082	0.0789975	0.0789975	0.090181	0.104055		Cashew Nuts {BR}	1.39008	1.39008	0.160223	0.160223	0.0615788	0.0615788	0.109813	0.109813	0.250718	0.28929	0.0126572	0.0126572	0.0288981	0.033344	0.00486457	0.00486457	0.0111065	0.0128152	0.109813	0.109813	0.225646	0.260361	0.0126572	0.0126572	0.0260083	0.0300096	0.00486457	0.00486457	0.00999583	0.0115337	0.109813
Other tree nuts	0.427391	0.427391	0.975792	1.12591	0.427391	0.427391	0.878213	1.01332	0.427391	0.427391	0.731844	0.844435	0.427391	0.427391	0.487896	0.562957		Cashew Nuts {BR}	1.39008	1.39008	0.160223	0.160223	0.0615788	0.0615788	0.594109	0.594109	1.35643	1.56511	0.0684779	0.0684779	0.156344	0.180397	0.0263183	0.0263183	0.0600881	0.0693325	0.594109	0.594109	1.22079	1.4086	0.0684779	0.0684779	0.14071	0.162357	0.0263183	0.0263183	0.0540793	0.0623992	0.594109
Fresh and frozen fish	2.85302	2.85302	0	0	2.85302	2.85302	0	0	2.85302	2.85302	0	0	2.85302	2.85302	0	0		Fresh and frozen fish {US}	2.41529	2.41529	0.0181328	0.0181328	0.225405	0.225405	6.89088	6.89088	0	0	0.0517331	0.0517331	0	0	0.643084	0.643084	0	0	6.89088	6.89088	0	0	0.0517331	0.0517331	0	0	0.643084	0.643084	0	0	6.89088
Fresh and frozen shellfish	2.35195	2.35195	0	0	2.35195	2.35195	0	0	2.35195	2.35195	0	0	2.35195	2.35195	0	0		Fresh and frozen shellfish {US}	4.3998	4.3998	0.151565	0.151565	2.54839	2.54839	10.3481	10.3481	0	0	0.356473	0.356473	0	0	5.99368	5.99368	0	0	10.3481	10.3481	0	0	0.356473	0.356473	0	0	5.99368	5.99368	0	0	10.3481
Canned Salmon	0.106641	0.106641	0	0	0.106641	0.106641	0	0	0.106641	0.106641	0	0	0.106641	0.106641	0	0		Canned fish {US}	2.39743	2.39743	0.0179333	0.0179333	0.222925	0.222925	0.255665	0.255665	0	0	0.00191243	0.00191243	0	0	0.023773	0.023773	0	0	0.255665	0.255665	0	0	0.00191243	0.00191243	0	0	0.023773	0.023773	0	0	0.255665
Canned Sardines	0.0891112	0.0891112	0	0	0.0891112	0.0891112	0	0	0.0891112	0.0891112	0	0	0.0891112	0.0891112	0	0		Canned Sardined {US}	2.4023	2.4023	0.0179877	0.0179877	0.223602	0.223602	0.214072	0.214072	0	0	0.00160291	0.00160291	0	0	0.0199254	0.0199254	0	0	0.214072	0.214072	0	0	0.00160291	0.00160291	0	0	0.0199254	0.0199254	0	0	0.214072
Canned Tuna	1.21834	1.21834	0	0	1.21834	1.21834	0	0	1.21834	1.21834	0	0	1.21834	1.21834	0	0		Canned fish {US}	2.39743	2.39743	0.0179333	0.0179333	0.222925	0.222925	2.92088	2.92088	0	0	0.0218489	0.0218489	0	0	0.271599	0.271599	0	0	2.92088	2.92088	0	0	0.0218489	0.0218489	0	0	0.271599	0.271599	0	0	2.92088
Canned shellfish	0.201596	0.201596	0	0	0.201596	0.201596	0	0	0.201596	0.201596	0	0	0.201596	0.201596	0	0		Canned shellfish {US}	4.36803	4.36803	0.151565	0.151565	2.54839	2.54839	0.880577	0.880577	0	0	0.0305548	0.0305548	0	0	0.513744	0.513744	0	0	0.880577	0.880577	0	0	0.0305548	0.0305548	0	0	0.513744	0.513744	0	0	0.880577
Other canned fish	0.170918	0.170918	0	0	0.170918	0.170918	0	0	0.170918	0.170918	0	0	0.170918	0.170918	0	0		Canned fish {US}	2.39743	2.39743	0.0179333	0.0179333	0.222925	0.222925	0.409764	0.409764	0	0	0.00306513	0.00306513	0	0	0.038102	0.038102	0	0	0.409764	0.409764	0	0	0.00306513	0.00306513	0	0	0.038102	0.038102	0	0	0.409764
Cured fish	0.154849	0.154849	0	0	0.154849	0.154849	0	0	0.154849	0.154849	0	0	0.154849	0.154849	0	0		Cured fish {US}	5.17595	5.17595	0.0489585	0.0489585	0.608593	0.608593	0.801491	0.801491	0	0	0.00758117	0.00758117	0	0	0.09424	0.09424	0	0	0.801491	0.801491	0	0	0.00758117	0.00758117	0	0	0.09424	0.09424	0	0	0.801491
Tofu*	0	0	65	54.1667	0	0	58.5	48.75	0	0	48.75	40.625	0	0	32.5	27.0833		Tofu {US}	0.943331	0.943331	0.0495963	0.0495963	1.89073	1.89073	0	0	61.3165	51.0971	0	0	3.22376	2.68647	0	0	122.897	102.414	0	0	55.1848	45.9874	0	0	2.90138	2.41782	0	0	110.607	92.1729	0
Plant based burger*	0	0	0	0	0.774559	1.29093	8.66247	8.46997	1.9364	3.22733	21.6562	21.1749	3.8728	6.45466	43.3123	42.3498		Plant based burger {US}	6.93665	6.93665	0.182	0.182	3.53413	3.53413	0	0	0	0	0	0	0	0	0	0	0	0	5.37285	8.95474	60.0885	58.7532	0.14097	0.23495	1.57657	1.54153	2.73739	4.56232	30.6143	29.934	13.4321
Food Group: Fats
Component	Mass at Producer Gate (kg/a) - 30% beef as ground beef	Mass at Producer Gate (kg/a) - 50% of beef as ground beef
Butter	2.27373	2.27373	2.23001	0	2.27373	2.27373	2.23001	0	2.27373	2.27373	2.23001	0	2.27373	2.27373	2.23001	0		Butter {US}	8.19261	8.19261	0.178498	0.178498	6.23112	6.23112	18.6277	18.6277	18.2696	0	0.405856	0.405856	0.398053	0	14.1679	14.1679	13.8955	0
Margarine	1.63769	1.63769	1.60621	1.60692	1.63769	1.63769	1.60621	1.60692	1.63769	1.63769	1.60621	1.60692	1.63769	1.63769	1.60621	1.60692		Vegetable Oil Mix {GLO}	4.29295	4.29295	0.0970203	0.0970203	2.30047	2.30047	7.03053	7.03053	6.89537	6.89842	0.15889	0.15889	0.155835	0.155904	3.76747	3.76747	3.69504	3.69668
Edible beef tallow	1.52055	1.52055	0	0	1.52055	1.52055	0	0	1.52055	1.52055	0	0	1.52055	1.52055	0	0		Beef {US}	32.3593	35.4086	6.56353	7.1663	113.786	114.566	49.204	53.8405	0	0	9.98019	10.8967	0	0	173.017	174.204	0	0
Shortening	7.09316	7.09316	6.9568	6.95988	7.09316	7.09316	6.9568	6.95988	7.09316	7.09316	6.9568	6.95988	7.09316	7.09316	6.9568	6.95988		Palm oil, refined {GLO}	4.01425	4.01425	0.0877986	0.0877986	1.55046	1.55046	28.4738	28.4738	27.9263	27.9387	0.62277	0.62277	0.610797	0.611068	10.9977	10.9977	10.7862	10.791
Salad and cooking oils	24.7967	24.7967	24.3199	24.3307	24.7967	24.7967	24.3199	24.3307	24.7967	24.7967	24.3199	24.3307	24.7967	24.7967	24.3199	24.3307		Salad and cooking oils {US}	4.72716	4.72716	0.0970203	0.0970203	2.30047	2.30047	117.218	117.218	114.964	115.015	2.40578	2.40578	2.35953	2.36057	57.044	57.044	55.9474	55.9721
Other edible fats and oils	0.774246	0.774246	0.759361	0.759698	0.774246	0.774246	0.759361	0.759698	0.774246	0.774246	0.759361	0.759698	0.774246	0.774246	0.759361	0.759698		Vegetable Oil Mix {GLO}	4.29295	4.29295	0.0970203	0.0970203	2.30047	2.30047	3.3238	3.3238	3.2599	3.26134	0.0751176	0.0751176	0.0736734	0.0737061	1.78113	1.78113	1.74689	1.74766
Light cream	3.76934	3.76934	3.69688	0	3.76934	3.76934	3.69688	0	3.76934	3.76934	3.69688	0	3.76934	3.76934	3.69688	0		Cream {US}	2.45387	2.45387	0.0509585	0.0509585	1.73644	1.73644	9.24948	9.24948	9.07165	0	0.19208	0.19208	0.188387	0	6.54522	6.54522	6.41939	0
Sour cream	1.94183	1.94183	1.9045	0	1.94183	1.94183	1.9045	0	1.94183	1.94183	1.9045	0	1.94183	1.94183	1.9045	0		Cream {US}	2.45387	2.45387	0.0509585	0.0509585	1.73644	1.73644	4.76501	4.76501	4.6734	0	0.0989528	0.0989528	0.0970504	0	3.37187	3.37187	3.30704	0
Cream cheese	1.0658	1.0658	1.04531	0	1.0658	1.0658	1.04531	0	1.0658	1.0658	1.04531	0	1.0658	1.0658	1.04531	0		Cheese {US}	12.0469	12.0469	0.267971	0.267971	8.44148	8.44148	12.8396	12.8396	12.5928	0	0.285605	0.285605	0.280114	0	8.99695	8.99695	8.82398	0
Egg nog	0	0	0.133656	0	0	0	0.133656	0	0	0	0.133656	0	0	0	0.133656	0		Milk {US}	1.56739	1.56739	0.0349316	0.0349316	1.23049	1.23049	0	0	0.20949	0	0	0	0.0046688	0	0	0	0.164462	0
Food Group: Sugar
Component	Mass at Producer Gate (kg/a) - 30% beef as ground beef	Mass at Producer Gate (kg/a) - 50% of beef as ground beef
Cane and beet sugar	30.172	30.172	19.4429	19.4429	30.172	30.172	19.4429	19.4429	30.172	30.172	19.4429	19.4429	30.172	30.172	19.4429	19.4429		Sugar, from sugarcane {GLO}	0.349388	0.349388	0.134291	0.134291	1.04927	1.04927	10.5417	10.5417	6.79313	6.79313	4.05181	4.05181	2.611	2.611	31.6587	31.6587	20.401	20.401
High fructose corn sweetener	22.1281	22.1281	14.2594	14.2594	22.1281	22.1281	14.2594	14.2594	22.1281	22.1281	14.2594	14.2594	22.1281	22.1281	14.2594	14.2594		HFCS {US}	0.819039	0.819039	0.159322	0.159322	0.790213	0.790213	18.1238	18.1238	11.679	11.679	3.52549	3.52549	2.27184	2.27184	17.4859	17.4859	11.268	11.268
Glucose	5.78122	5.78122	3.72544	3.72544	5.78122	5.78122	3.72544	3.72544	5.78122	5.78122	3.72544	3.72544	5.78122	5.78122	3.72544	3.72544		Glucose from Corn {US}	0.954128	0.954128	0.367494	0.367494	1.17454	1.17454	5.51602	5.51602	3.55455	3.55455	2.12456	2.12456	1.36908	1.36908	6.79027	6.79027	4.37568	4.37568
Dextrose	1.33085	1.33085	0.857605	0.857605	1.33085	1.33085	0.857605	0.857605	1.33085	1.33085	0.857605	0.857605	1.33085	1.33085	0.857605	0.857605		Glucose from Corn {US}	0.954128	0.954128	0.367494	0.367494	1.17454	1.17454	1.2698	1.2698	0.818265	0.818265	0.48908	0.48908	0.315165	0.315165	1.56314	1.56314	1.00729	1.00729
																								Total	2000.27	2064.26	1386.3	663.386	287.529	299.997	88.854	72.5095	4182.37	4147.82	1258.47	873.674
Results
GWP (kg CO2e)					Substition Rates
Table 2 - GWP Results	Baseline Diets				0.1				0.25				0.5
	MUD: y=0.43, ground=30%	MUD: y=0.39, ground=50%	VEG	VGN	MUD: y=0.43, ground=30%	MUD: y=0.39, ground=50%	VEG	VGN	MUD: y=0.43, ground=30%	MUD: y=0.39, ground=50%	VEG	VGN	MUD: y=0.43, ground=30%	MUD: y=0.39, ground=50%	VEG	VGN
Dairy	379.823	379.823	696.08	62.8883	-	-	-	-	-	-	-	-	-	-	-	-
Fats, Oils and Sugar	286.183	290.82	220.708	175.959	-	-	-	-	-	-	-	-	-	-	-	-
Fruits and Vegetables	136.809	136.809	271.4	271.4	-	-	-	-	-	-	-	-	-	-	-	-
Grains	107.978	107.978	66.9642	66.9642	-	-	-	-	-	-	-	-	-	-	-	-
Protein	1089.48	1148.83	131.15	86.1746	1072.7	1116.92	178.123	136.31	1047.53	1069.06	248.584	211.514	1005.57	989.289	366.017	336.853
Total	2000.27	2064.26	1386.3	663.386	1983.49	2032.35	1433.28	713.522	1958.32	1984.49	1503.74	788.725	1916.37	1904.72	1621.17	914.064	0
Average MUD	2032.27	-	-	-
% Reduction from MUD:	-	-	0.317854	0.673573
					-16.7816	-31.9077	46.9735	50.1357	-41.9541	-79.7692	117.434	125.339	-83.9082	-159.538	234.868	250.679
		% Shift from baseline:			-0.00838967	-0.0154572	0.033884	0.0755755	-0.0209742	-0.038643	0.0847101	0.188939	-0.0419483	-0.0772861	0.16942	0.377878
						PBB Substitution			GHG Change (kg CO2e/cap/a)
						10% MUD (y=0.43,beef=0.3)			-16.7816
						10% MUD (y=0.39,beef=0.5)			-31.9077
						25% MUD (y=0.43,beef=0.3)			-41.9541
						25% MUD (y=0.39,beef=0.5)			-79.7692
						50% MUD (y=0.43,beef=0.3)			-83.9082
						50% MUD (y=0.39,beef=0.5)			-159.538
						10% VEG			46.9735
						25% VEG			117.434
						50% VEG			234.868
						10% VGN			50.1357
						25% VGN			125.339
						50% VGN			250.679
										Annual Average Car Emissions
						Net GHG Change				4040	kg CO2e/a
							low	high		low	high
						10% PBB	-4.55465e+09	-9.08342e+09	kg CO2e/a	-1.12739e+06	-2.24837e+06	cars/a
						25% PBB	-1.13866e+10	-2.27086e+10	kg CO2e/a	-2.81847e+06	-5.62093e+06	cars/a
						50% PBB	-2.27732e+10	-4.54171e+10	kg CO2e/a	-5.63694e+06	-1.12419e+07	cars/a
			% of non-meat protein
Diet	Population (2010)		0% Uptake		100% Uptake
Vegan (VGN)	1546500		0		7.75349e+08	kg CO2e
Vegetarian (VEG)	8351100		0		3.92281e+09	kg CO2e
					4.69815e+09	kg CO2e
			Required Omnivorous Change to Offest Increase in Non-Meat
Omnivorous (MUD)	299402400		0		-4.69815e+09	kg CO2e
			% non-meat PBB		% Balancing MUD uptake
			0		0
			1		0.0644567
Water Use (m3)					Substition Rates
Table 3 - Water Use Results	Baseline Diets				0.1				0.25				0.5
	MUD: y=0.43, ground=30%	MUD: y=0.39, ground=50%	VEG	VGN	MUD: y=0.43, ground=30%	MUD: y=0.39, ground=50%	VEG	VGN	MUD: y=0.43, ground=30%	MUD: y=0.39, ground=50%	VEG	VGN	MUD: y=0.43, ground=30%	MUD: y=0.39, ground=50%	VEG	VGN
Dairy	8.35178	8.35178	15.3058	5.02955	-	-	-	-	-	-	-	-	-	-	-	-
Fats, Oils and Sugar	24.4162	25.3327	10.7352	9.76834	-	-	-	-	-	-	-	-	-	-	-	-
Fruits and Vegetables	12.4557	12.4557	24.9764	24.9764	-	-	-	-	-	-	-	-	-	-	-	-
Grains	30.3762	30.3762	18.8382	18.8382	-	-	-	-	-	-	-	-	-	-	-	-
Protein	211.93	223.48	18.9984	13.897	207.597	215.475	18.6751	14.0489	201.098	203.468	18.1902	14.2766	190.266	183.456	17.382	14.6562
Total	287.529	299.997	88.854	72.5095	283.197	291.992	88.5307	72.6614	276.697	279.984	88.0458	72.8891	265.866	259.972	87.2377	73.2687
Average MUD	293.763	-	-	-
% Reduction from MUD:	-	-	0.697532	0.75317
					-4.33274	-8.00495	-0.323268	0.151832	-10.8319	-20.0124	-0.80817	0.37958	-21.6637	-40.0247	-1.61634	0.75916
		% Shift from baseline:			-0.0150689	-0.0266835	-0.00363819	0.00209396	-0.0376722	-0.0667086	-0.00909549	0.0052349	-0.0753444	-0.133417	-0.018191	0.0104698
						PBB Substitution			Water Use Change (m3/cap/a)
						10% MUD (y=0.43,beef=0.3)			-4.33274
						10% MUD (y=0.39,beef=0.5)			-8.00495
						25% MUD (y=0.43,beef=0.3)			-10.8319
						25% MUD (y=0.39,beef=0.5)			-20.0124
						50% MUD (y=0.43,beef=0.3)			-21.6637
						50% MUD (y=0.39,beef=0.5)			-40.0247
						10% VEG			-0.323268
						25% VEG			-0.80817
						50% VEG			-1.61634
						10% VGN			0.151832
						25% VGN			0.37958
						50% VGN			0.75916
										Annual direct water consumption
						Net Water Use Change				124	m3/a/consumer
							low	high		low	high
						10% PBB	-1.2997e+09	-2.39917e+09	m3/a	-1.04814e+07	-1.93481e+07	consumer/a
						25% PBB	-3.24925e+09	-5.99791e+09	m3/a	-2.62036e+07	-4.83703e+07	consumer/a
						50% PBB	-6.49849e+09	-1.19958e+10	m3/a	-5.24072e+07	-9.67406e+07	consumer/a
			% of non-meat protein
Diet	Population (2010)		0% Uptake		100% Uptake
Vegan (VGN)	1546500		0		2.34808e+06	m3
Vegetarian (VEG)	8351100		0		-2.69964e+07	m3
					-2.46484e+07	m3
			Required Omnivorous Change to Offest Increase in Non-Meat
Omnivorous (MUD)	299402400		0		2.46484e+07	m3
			% non-meat PBB		% Balancing MUD uptake
			0		0
			1		-0.00133453
Agricultural Land Occupation (m2 arable land)					Substition Rates
Table 4 - Land Results	Baseline Diets				0.1				0.25				0.5
	MUD: y=0.43, ground=30%	MUD: y=0.39, ground=50%	VEG	VGN	MUD: y=0.43, ground=30%	MUD: y=0.39, ground=50%	VEG	VGN	MUD: y=0.43, ground=30%	MUD: y=0.39, ground=50%	VEG	VGN	MUD: y=0.43, ground=30%	MUD: y=0.39, ground=50%	VEG	VGN
Dairy	280.749	280.749	514.512	202.294	-	-	-	-	-	-	-	-	-	-	-	-
Fats, Oils and Sugar	337.187	338.374	141.838	109.259	-	-	-	-	-	-	-	-	-	-	-	-
Fruits and Vegetables	69.8042	69.8042	133.89	133.89	-	-	-	-	-	-	-	-	-	-	-	-
Grains	331.257	331.257	205.433	205.433	-	-	-	-	-	-	-	-	-	-	-	-
Protein	3163.38	3127.63	262.793	222.798	3088.56	3000.46	267.128	230.452	2976.33	2809.71	273.631	241.933	2789.28	2491.79	284.468	261.069
Total	4182.37	4147.82	1258.47	873.674	4107.55	4020.65	1262.8	881.328	3995.32	3829.9	1269.3	892.809	3808.28	3511.98	1280.14	911.945
Average MUD	4165.1	-	-	-
% Reduction from MUD:	-	-	0.697854	0.790239
					-74.8196	-127.168	4.33496	7.65418	-187.049	-317.921	10.8374	19.1355	-374.098	-635.842	21.6748	38.2709
		% Shift from baseline:			-0.0178893	-0.0306591	0.00344463	0.00876091	-0.0447232	-0.0766477	0.00861158	0.0219023	-0.0894463	-0.153295	0.0172232	0.0438046
						PBB Substitution			Land Occupation Change (m2/cap/a)
						10% MUD (y=0.43,beef=0.3)			-74.8196
						10% MUD (y=0.39,beef=0.5)			-127.168
						25% MUD (y=0.43,beef=0.3)			-187.049
						25% MUD (y=0.39,beef=0.5)			-317.921
						50% MUD (y=0.43,beef=0.3)			-374.098
						50% MUD (y=0.39,beef=0.5)			-635.842
						10% VEG			4.33496
						25% VEG			10.8374
						50% VEG			21.6748
						10% VGN			7.65418
						25% VGN			19.1355
						50% VGN			38.2709
						Net Land Use Change
							low	high
						10% PBB	-2.23531e+10	-3.80265e+10	m2/a
						25% PBB	-5.58828e+10	-9.50662e+10	m2/a
						50% PBB	-1.11766e+11	-1.90132e+11	m2/a
			% of non-meat protein
Diet	Population (2010)		0% Uptake		100% Uptake
Vegan (VGN)	1546500		0		1.18372e+08	m2
Vegetarian (VEG)	8351100		0		3.62017e+08	m2
					4.80389e+08	m2
			Required Omnivorous Change to Offest Increase in Non-Meat
Omnivorous (MUD)	299402400		0		-4.80389e+08	m2
			% non-meat PBB		% Balancing MUD uptake
			0		0
			1		0.0015887
[truncated: 23 more columns]
